# Supplementary material for: Twenty-seven ZAD-ZNF genes of Drosophila melanogaster are orthologous to the embryo polarity determining mosquito gene cucoid
Source: PLoS One. 2023 Jan 3;18(1):e0274716. doi: 10.1371/journal.pone.0274716 (PMC9810180; doi:10.1371/journal.pone.0274716)
Supplement: S1 Table — (XLSX) [file pone.0274716.s001.xlsx]

## Sheet: Sheet1
Name by orthology	NCBI Reference Protein Sequence	Gene
Aae_Cucoid	XP_021704552.1 myoneurin [Aedes aegypti] / Yoon et al., Cucoid isoform A (738aa)	LOC5577682
Aga_Cucoid	XP_558380.4 AGAP003364-PA [Anopheles gambiae str. PEST]	AgaP_AGAP003364
Bdo_CG14711	XP_029408185.1	LOC105230887
Bdo_CG4424	XP_011210312.1	LOC105230957
Bdo_CG4854	XP_019847563.1	LOC109579877
Bdo_CG4936	XP_019847564.1	LOC105230956
Bdo_CG9215	XP_011202333.1	LOC105225524
Bdo_CGZaf1	XP_011210200.1	LOC105230888
Bdo_M1BP-like	XP_011210198.1	LOC105230886
Bdo_Zif	XP_011198457.1	LOC108976457
Bmo_Cucoid	XP_004933058.1	LOC101741184
Cal_Cucoid	OP012479
Cfe_Cucoid	XP_026480950.1	LOC113387790
Cna_Cucoid	XP_031622275.1	LOC116340143
Cqu_Cucoid_A	QFQ59547.1 cucoid isoform C [Culex quinquefasciatus] /Yoon et al., Cucoid isoform A (678aa)
Cqu_Cucoid_C	QFQ59545.1 cucoid isoform A [Culex quinquefasciatus] /Yoon et al., Cucoid isofrom C (490aa)
Cri_Cucoid	OP012477
Dvir_CG14667	XP_002056750.1	LOC6632899
Dvir_CG14710	XP_002054870.2	LOC6629578
Dvir_CG14711	XP_015026826.1	LOC6629628
Dvir_CG17801_1	XP_032294844.1	LOC6629623
Dvir_CG17801_2	XP_032294845.1	LOC116651842
Dvir_CG1792	XP_002053886.1	LOC6629744
Dvir_CG18764	XP_002054867.1	LOC6629627
Dvir_CG31388	XP_002054859.2	LOC6629576
Dvir_CG31441	XP_002054860.1	LOC6629620
Dvir_CG4424	XP_002056541.1	LOC6632558
Dvir_CG4820	XP_002054866.2	LOC6629626
Dvir_CG4854	XP_002056542.1	LOC6632643
Dvir_CG4936	XP_002056544.1	LOC6632645
Dvir_CG6689	XP_002054865.1	LOC6629625
Dvir_CG8159	XP_002054675.3	LOC6629610
Dvir_CG9215	XP_032296014.1	LOC6631772
Dvir_M1BP	XP_002054673.2	LOC6629608
Dvir_Odj_1	XP_002054861.1	LOC6629621
Dvir_Ouib	XP_002054676.2	LOC6629259
Dvir_trem	XP_002056543.1	LOC6632644
Dvir_Zaf1	XP_002054869.1	LOC6629577
Dvir_Zif	XP_015027759.1	LOC6630818
Hil_1 (Zif/CG9215-like-1)	XP_037925088.1	LOC119660532
Hil_2 (Zif/CG9215-like-2)	XP_037925165.1	LOC119660582
Hil_3 (CG4424-like)	XP_037924715.1	LOC119660313
Hil_4 (CG14711-like-1)	CAD7093451.1	LOC119660060
Hil_5 (CG14711-like-2)	XP_037922166.1	LOC119658676
Lcu_CG14710	XP_023293251.1	LOC111676524
Lcu_CG14711	XP_023293268.1	LOC111676541
Lcu_CG4424-1	XP_023301989.1	LOC111684097
Lcu_CG4424-2	XP_023301988.1	LOC111684096
Lcu_CG4854	XP_023294633.1	LOC111677699
Lcu_CG4936	XP_023294611.1	LOC111677679
Lcu_CG9215	XP_023306664.1	LOC111688393
Lcu_CGZaf1-1	XP_023293250.1	LOC111676523
Lcu_CGZaf1-2	XP_023293270.1	LOC111676543
Lcu_M1BP-like	XP_023302308.1	LOC111684385
Lcu_Zif	XP_023291963.1	LOC111675430
Nsu_Cucoid	OP012478
Pco 1		MNCL01000001.1 (1293163...1296027)
Pco 2		MNCL01000001.1 (349655…3498631)
Pco 3		MNCL01000026.1 (986382…984582)
Pco 4		MNCL01000015.1 (1230700…1229399)
Dme_CG10147	NP_648046	CG10147
Dme_Zif	NP_001189188	CG10267
Dme_D19A	NP_477304	CG10269
Dme_D19B	NP_477297	CG10270
Dme_CG10274	NP_001097525	CG10274
Dme_pad	NP_650534	CG10309
Dme_CG10321	NP_611594	CG10321
Dme_CG10366	NP_609995	CG10366
Dme_CG10431	NP_609924	CG10431
Dme_CG10654	NP_648583	CG10654
Dme_CG10669	NP_651388	CG10669
Dme_dbr	NP_608486	CG11371
Dme_CG11695	NP_572732	CG11695
Dme_CG11696	NP_572731	CG11696
Dme_ouib	NP_649822	CG11762
Dme_CG11902	NP_651389	CG11902
Dme_E(var)3-9	NP_649852	CG11971
Dme_CG12219	NP_572312	CG12219
Dme_CG12391	NP_610639	CG12391
Dme_CG12942	NP_610628	CG12942
Dme_CG13123	NP_609315	CG13123
Dme_CG14441	NP_572344	CG14441
Dme_CG14667	NP_001014607	CG14667
Dme_CG14710	NP_650092	CG14710
Dme_CG14711	NP_650094	CG14711
Dme_CG15073	NP_611362	CG15073
Dme_CG1529	NP_608421	CG1529
Dme_Dlip1	NP_525004	CG15367
Dme_CG15435	NP_608838	CG15435
Dme_Paris	NP_608840	CG15436
Dme_CG1647	NP_651636	CG1647
Dme_CG17328	NP_609786	CG17328
Dme_CG17359	NP_648679	CG17359
Dme_CG17361	NP_648678	CG17361
Dme_CG17568	NP_609951	CG17568
Dme_CG17612	NP_722973	CG17612
Dme_CG17801	NP_650660	CG17801
Dme_Nnk	NP_650659	CG17802
Dme_CG17803	NP_650657	CG17803
Dme_CG17806	NP_650658	CG17806
Dme_CG1792	NP_651878	CG1792
Dme_CG18476	NP_731615	CG18476
Dme_CG18764	NP_652712	CG18764
Dme_CG2202	NP_572657	CG2202
Dme_CG2678	NP_649750	CG2678
Dme_dwg	NP_477338	CG2711
Dme_CG2712	NP_570028	CG2712
Dme_CG2889	NP_572632	CG2889
Dme_CG30020	NP_610627	CG30020
Dme_CG3032	NP_572376	CG3032
Dme_CG30431	NP_610211	CG30431
Dme_CG31109	NP_733073	CG31109
Dme_CG31365	NP_732827	CG31365
Dme_CG31388	NP_650060	CG31388
Dme_CG31441	NP_731558	CG31441
Dme_CG31457	NP_732828	CG31457
Dme_hang	NP_727980	CG32575
Dme_CG3281	NP_650132	CG3281
Dme_grau	NP_788422	CG33133
Dme_mld	NP_001247288	CG34100
Dme_pita	NP_611806	CG3941
Dme_wek	NP_524930	CG4148
Dme_CG4282	NP_611118	CG4282
Dme_CG4318	NP_572860	CG4318
Dme_CG44002	NP_608754	CG44002
Dme_trem	NP_650861	CG4413
Dme_CG4424	NP_650859	CG4424
Dme_CG4730	NP_651413	CG4730
Dme_CG4820	NP_001097748	CG4820
Dme_CG4854	NP_650860	CG4854
Dme_CG4936	NP_650862	CG4936
Dme_GATAd	NP_609383	CG5034
Dme_CG6254	NP_649983	CG6254
Dme_CG6654	NP_650429	CG6654
Dme_CG6689	NP_650051	CG6689
Dme_Zaf1	NP_001247055.1	CG6808
Dme_CG6813	NP_001163590.1	CG6813
Dme_Neu2	NP_649316	CG7204
Dme_Odj	NP_650661	CG7357
Dme_CG7386	NP_648036	CG7386
Dme_CG7963	NP_649798	CG7963
Dme_nom	NP_001262384	CG8145
Dme_CG8159	NP_649823	CG8159
Dme_CG8301	NP_649915	CG8301
Dme_CG8319	NP_649920	CG8319
Dme_CG8388	NP_611075	CG8388
Dme_Meics	NP_524062	CG8474
Dme_CG9215	NP_573045	CG9215
Dme_prg	NP_609232	CG9233
Dme_ranshi	NP_649824	CG9793
Dme_M1BP	NP_649825	CG9797
