# Supplementary material for: Twenty-seven ZAD-ZNF genes of Drosophila melanogaster are orthologous to the embryo polarity determining mosquito gene cucoid
Source: PLoS One. 2023 Jan 3;18(1):e0274716. doi: 10.1371/journal.pone.0274716 (PMC9810180; doi:10.1371/journal.pone.0274716)
Supplement: S2 Table — (XLSX) [file pone.0274716.s002.xlsx]

## Sheet: Sheet1
Gene	Scaffold	First exon		Second exon		Third Exon		Fourth exon		Fifth exon		Sixth exon		Strand
Pco1	MNCL01000001.1	1293163	1293291	1294617	1295021	1295291	1295434	1295499	1295801	1295857	1296027	Ø	Ø	+
Pco2	MNCL01000001.1	3496550	3496678	3497015	3497311	3497667	3497921	3497977	3498111	3498174	3498284	Ø	Ø	+
Pco3	MNCL01000026.1	986382	986254	986153	985932	985496	985307	985245	985111	985060	984946	984875	984582	-
Pco4	MNCL01000015.1	1230700	1230569	1230517	1230401	1230002	1229838	1229786	1229540	1229482	1229399	Ø	Ø	-
