# Supplementary material for: Twenty-seven ZAD-ZNF genes of Drosophila melanogaster are orthologous to the embryo polarity determining mosquito gene cucoid
Source: PLoS One. 2023 Jan 3;18(1):e0274716. doi: 10.1371/journal.pone.0274716 (PMC9810180; doi:10.1371/journal.pone.0274716)
Supplement: S1 File — (AFA) [file pone.0274716.s003.afa]

>D19A
--------MN--------------------------------------------------
------------------------------------------------------------
-------------------EGRQYSIHS--------------------------------
------------------------------------------------------------
-------------------------------------------LCRICLNHLQN------
-----DAA-YDLYLVP--------------------------------------------
------------------------------------------------------------
------------------------------------------------------------
---------------------------------------------------GLSKKLCFC
T--SLSV----EQND----G--FPKNLCTLCYTKLNELHD----FQKQCVDSV-------
--------------------------------------QKFQDL----------------
------------------------------------------------------VASNVF
A--------------------------------CQSSFDVFDPNV---------------
------------------------------AVQDYPAEEEDHVNYD--------------
------------------------------------------------------------
------------------------------------------------------------
------------------------------------------------------------
------------------------------------------------------------
------------------------------------------------PLLNHK------
----------------ME------------------------------------------
----------------------------------------------------LIENEEDV
------------------------------------------------------------
------------------------------------------------------------
-------------FKMLEHVDKEAEEVEKEAKVE--------------------EDDGGN
VS-----------------------------------------------------VKMFD
DDSSIES--------------------GNDNDHDLDF-----------------------
------------------------------------------------------------
------------------------EPNSS--DDDIPLAQRMRGPATGSGPQQ--------
------------------------DRF--------------SNLDKP-------------
------------------------------------------------------------
------KPRPRGRPKKIKPPPPEEEELSDSSSESDDSEDGTSRG----------------
------------------------------------------------------------
------------------------------------------------------------
------------------------------------------------------------
------------------------------------------------------------
---------------------------------------DKPKRKRIPIEERHLH-----
------------------------------------------------------------
----------------RIIDC-HIC-----------------------------------
-------------HQKF---------------------KKAIRYEEHMKY----------
------------------HNDLLPFQCKVET---------CKKGFT--------------
-TANGLRIHIDHA-----------------------------------------HTELS-
------------------------------------------------------------
------------------------------------------------------------
----EVHACIAEGCG-KTFPRVRLLTF---------------HM----------KKVH--
-----------------------GITKAAAPLRDF-------------------------
------------------------------PCTEC----------------DTV------
----------------FRCPTALKKHMYK-------------------------------
-----------------------------------------------HTGEELP------
------------------------------------------------------------
------------------------YPCNI-----CGKRFVINSALRDHL-----------
------------------------------------M-RHAG------------------
----IKN---------HVCPY----C--------GVGKTTRQE-----------------
-------------------------WNAHI-LT---------------------HT----
------------------------------------------------------------
------------------------------------------------------------
---------------------------KE----------------------KKFKCRQ--
------CDH-ASHNKQALSNHVKVV-----------------------------------
------------------------------------------------------------
------------------------------------------HEK---------------
----------------------RKD-----------------------------------
-------FACQY------------------CG----------------------------
--KTFGKSHA--------------------------------CKVHERS-----------
------------------------------------------------------------
HT----------------------------------------------------------
-----------------------------GEKC---------------------------
------------------------------------------------------------
--------------------CECKICG---------------------------------
--------------------------------------------------KIFLCEKSLT
-----------------------------KH-LKTHEKR----------DLPPAEPLRQ-
QLNIPMPGQMSVPMPGQMPMQMQTDGLVPMDP--NQMPSEDMLKA---CGGGTAAVPPKP
KNS----------RRVQRVDISQLAGTA------VNPIPSVSVPSWSPQVNFTKKEGQHI
CPGCGRGFNNIGNMKLHYKII------------------------HEKVK----------
-----------------DFA------------CRF-------------------------
------------------------------CPKRFSKAQILRH--HEWIHTGEKP-----
--------------FECKICGKHFRQETALKKH-IKTHEKPN------------------
------------------------------------------------------------
-----------------------------RRHVPERSAPTQITFRKLE-PD---AEPRNF
DQYQDPAVERAAATAELLAHQLEENEAKRKAEIERQKIAAAACEQLTKLQQQQEI-----
-----------------------IKATTSYDGY-------------------------YA
QKAQSEGT-------------SLDALKIDHV-----------------------------
-------------------------------------------------
>D19B
--------MN--------------------------------------------------
------------------------------------------------------------
-------------------EESQYSIHT--------------------------------
------------------------------------------------------------
-------------------------------------------VCRTCLSTVDD------
-----SAA-YDLFRVP--------------------------------------------
------------------------------------------------------------
------------------------------------------------------------
---------------------------------------------------GLAKKLCVC
T--SLSV----EQAD----G--FPKNLCNVCFSKLNDLHD----FQKQCVDSV-------
--------------------------------------QKFQDL----------------
------------------------------------------------------VASNAF
A--------------------------------CQTNFDVLDTSA---------------
------------------------------AVADLPGEEEDNVHFD--------------
------------------------------------------------------------
------------------------------------------------------------
------------------------------------------------------------
------------------------------------------------------------
------------------------------------------------PLLNSK------
----------------IE------------------------------------------
----------------------------------------------------IIENEEDV
------------------------------------------------------------
------------------------------------------------------------
-------------FKMLESVEKEVEEVEMEMEQP--------------------------
-------------------------------------------------------FGRVS
QDDSFES--------------------GNDNDLDADF-----------------------
------------------------------------------------------------
------------------------QI-SS--DDDIPLAQRSRRGATRGS-----------
------------------------------------------------------------
------------------------------------------------------------
--------KAKGKPKSAAKRQEEESEESEETSSSDDS-DGNPK-----------------
------------------------------------------------------------
------------------------------------------------------------
------------------------------------------------------------
------------------------------------------------------------
---------------------------------------DKPKRKRIPATERDRH-----
------------------------------------------------------------
----------------RLIDC-HIC-----------------------------------
-------------HQKF---------------------KKAIRYEEHMKH----------
------------------HNDLLPFQCTVES---------CRKGFT--------------
-TANGLRVHVEHA-----------------------------------------HTETS-
------------------------------------------------------------
------------------------------------------------------------
----AMHPCTYEGCN-KSFARPVLLSF---------------HM----------KRVH--
--------------------------KVDTPQRDF-------------------------
------------------------------PCTEC----------------EKV------
----------------FRCPTALKKHMYK-------------------------------
-----------------------------------------------HTGEELP------
------------------------------------------------------------
------------------------FACEI-----CGKRFPINSVLRDHL-----------
------------------------------------L-RHAG------------------
----IKN---------HVCPY----C--------GVGKTTRQE-----------------
-------------------------WNKHI-LT---------------------HT----
------------------------------------------------------------
------------------------------------------------------------
---------------------------KE----------------------KKYECRQ--
------CDH-ASHNKQALANHVKVV-----------------------------------
------------------------------------------------------------
------------------------------------------HEK---------------
----------------------RKD-----------------------------------
-------FACQY------------------CG----------------------------
--KTFGKSHA--------------------------------CKIHERS-----------
------------------------------------------------------------
HT----------------------------------------------------------
-----------------------------GEKC---------------------------
------------------------------------------------------------
--------------------CECKICG---------------------------------
--------------------------------------------------KVFLFEKGLT
-----------------------------KH-LKTHEKR----------DLPK-------
----------------------------------TQGTNALMGDG---ASGSSTIAKPSP
HLR----------GRVERVDIAQLAGTV------ANPIPSVNLPSWSPQVNFTKKEGQHI
CPDCGKGFNHVSNMKLHYKVV------------------------HQKVK----------
-----------------DFC------------CRF-------------------------
------------------------------CPKRFAKKQYLRH--HEYIHTGEKP-----
--------------YECKVCGKHFRQEQVLKTH-MKVHDKPP------------RPPGKP
------------------------------------------------------------
--------------KEPAGPKAESSTAVKRQ------------------------QPKNF
EQYQDPAAERAAATAELLAYQIEENEAKRKAEAELRKIQEAAFEQLNKLQKQS-------
---------------------------NTYDGF-------------------------YA
QKAEAEGT-------------SVDALKLDHV-----------------------------
-------------------------------------------------
>CG10274
--------MQEE------------------------------------------------
------------------------------------------------------------
------------------AEAAQYSVHA--------------------------------
------------------------------------------------------------
-------------------------------------------VCRICLNRLPENGG---
----GAGS-FDLFLIP--------------------------------------------
------------------------------------------------------------
------------------------------------------------------------
---------------------------------------------------GLAKKLCVC
T--SLAV----EQSD----G--FPKCLCAQCFSRLDDMHE----FQKLCVDSV-------
--------------------------------------QKFQDM----------------
------------------------------------------------------VARNVF
CPPA---------------------------SAQMKNFDLLNVAG---------------
-----------------------------NEPELVGQDEEDRINFD--------------
------------------------------------------------------------
------------------------------------------------------------
------------------------------------------------------------
------------------------------------------------------------
------------------------------------------------PLLDHK------
----------------ME------------------------------------------
----------------------------------------------------MIENEEDV
------------------------------------------------------------
------------------------------------------------------------
-------------FKMLEHVDKEAEQVEKEVKQD--------------------ELDAAD
L------------------------------------------------------MTIFA
AESSEES--------------------EEDIDQDVDF-----------------------
------------------------------------------------------------
------------------------EPNSSDGDDDVPLAQRLRD-----------------
------------------------------------------------------------
------------------------------------------------------------
--------NSRMIPKAKAAVIKEEDQEFPTGSEEEDE-DGEK------------------
------------------------------------------------------------
------------------------------------------------------------
------------------------------------------------------------
------------------------------------------------------------
---------------------------------------SKSRRKRIPPGERHLH-----
------------------------------------------------------------
----------------RIIDC-HIC-----------------------------------
-------------HQKF---------------------KKAIRYEEHMKH----------
------------------HNDLLPFQCKVET---------CRKGFT--------------
-TAGGLRLHIDHA-----------------------------------------HTELS-
------------------------------------------------------------
------------------------------------------------------------
----EVHSCNVDGCG-KTFPRIRLLTF---------------HM----------KKMH--
-----------------------GITKAAAPPRDY-------------------------
------------------------------PCTEC----------------EKV------
----------------FRCPMALKKHMYK-------------------------------
-----------------------------------------------HDGKELP------
------------------------------------------------------------
------------------------FPCNI-----CGKRFVINSALKDHL-----------
------------------------------------M-RHAG------------------
----IKN---------YVCPY----C--------GVGKTTRQE-----------------
-------------------------WNTHI-LT---------------------HT----
------------------------------------------------------------
------------------------------------------------------------
---------------------------QE----------------------KKFKCHI--
------CEH-ASHNKQSLANHIKIV-----------------------------------
------------------------------------------------------------
------------------------------------------HEK---------------
----------------------IKN-----------------------------------
-------YACQY------------------CG----------------------------
--KTFGKSHA--------------------------------CKIHEMT-----------
------------------------------------------------------------
HT----------------------------------------------------------
-----------------------------GEKR---------------------------
------------------------------------------------------------
--------------------CECKVCG---------------------------------
--------------------------------------------------KKFLYPKSLT
-----------------------------KH-LKTHEKR----------VLRAIETYRQR
QVEMGETPGEQFDNPPAPPVEG-----ISIEPIMSRNAADELLKV---CAESVATIPKDP
-------------RRVQRVDLAQLAGTA------VNPIPSVSVPSWSPQVNFTKKEGKHI
CPGCGQGFNNIGNMKRHYKII------------------------HEKVK----------
-----------------DFA------------CRF-------------------------
------------------------------CPKRFAKAQTLRH--HEWIHTGEKP-----
--------------FECKTCGTHFRQETALKRH-QRTHENRPPVISPKFY--AAREELEE
------------------------------------------------------------
--------------QERSKREAKRQADAKRREIAEAAKEQLSSLHKLESSD---RSLHSY
DEYQEAAAERAAASAELQAQQFEENEVKRLAEEERRKVQEAAYEQLQLLQHQQEV-----
-----------------------DKAQSSYDGY-------------------------YA
QKAHADGT-------------TLDALKIDHV-----------------------------
-------------------------------------------------
>CG7386
--------ME--------------------------------------------------
------------------------------------------------------------
---------------------LKYSVQS--------------------------------
------------------------------------------------------------
-------------------------------------------LCLTCLVHLKH------
-----GAG-HDLFVVP--------------------------------------------
------------------------------------------------------------
------------------------------------------------------------
---------------------------------------------------DLFQKLRAC
T--SFDA----DQND----G--FPRNLCTQCFTKLNDLHD----FRELCAESI-------
--------------------------------------KRLKEM----------------
------------------------------------------------------MTSQR-
----------------------------------NMPMGVFESIA---------------
------------------------------DDSEAPERPEEPASFD--------------
------------------------------------------------------------
------------------------------------------------------------
------------------------------------------------------------
------------------------------------------------------------
------------------------------------------------PLLNNK------
----------------LE------------------------------------------
----------------------------------------------------MIDNEEDV
------------------------------------------------------------
------------------------------------------------------------
-------------FKLLEKVDKELEEHSRDQSEE--------------------------
------------------------------------------------------------
------------------------------------------------------------
------------------------------------------------------------
------------------------------------------------------------
------------------------------------------------------------
------------------------------------------------------------
-----------HFSSAEHNGLEEEKKESEGFNSDDE------------------------
------------------------------------------------------------
------------------------------------------------------------
------------------------------------------------------------
------------------------------------------------------------
---------------------------------------QAMGQRRIANDKRKLF-----
------------------------------------------------------------
----------------RLMSC-SIC-----------------------------------
-------------QQKF---------------------KKQSKFEEHMKH----------
------------------HNDLLPFQCQEES---------CRKGFT--------------
-TAGALRLHVDYA-----------------------------------------HSKKE-
------------------------------------------------------------
------------------------------------------------------------
----DTVPCTVEGCQ-LVFSRLRLLTI---------------HL----------KKVH--
-----------------------NQARVIAPRGEQ-------------------------
------------------------------SCKEC----------------GVV------
----------------FRCPVAMKKHMYT-------------------------------
-----------------------------------------------HTGEELP------
------------------------------------------------------------
------------------------YPCTI-----CGKGFYINSALKNHL-----------
------------------------------------L-RHAG------------------
----IKN---------YVCQY----C--------GVRKTTRQE-----------------
-------------------------WSKHI-LI---------------------HT----
------------------------------------------------------------
------------------------------------------------------------
---------------------------QR----------------------NQFKCRI--
------CDY-ATHTKRVLESHVKIV-----------------------------------
------------------------------------------------------------
------------------------------------------HEK---------------
----------------------IRN-----------------------------------
-------FACQY------------------CG----------------------------
--KTFGKAYA--------------------------------CKIHEMA-----------
------------------------------------------------------------
HT----------------------------------------------------------
-----------------------------GEKR---------------------------
------------------------------------------------------------
--------------------CECKVCD---------------------------------
--------------------------------------------------KKFLHSESLN
-----------------------------NH-LKIHEKS----------VERALETYKQV
QVNGDASD--------------------------TQVDSHQLLKV---YAESVASIPKNP
-------------RRVEQVDVALLAGTA------VNP---------TDEIQFVQKEGMYL
CPSCSQGFKSIGNMKRHYKSV------------------------HEKVK----------
-----------------DFE------------CRF-------------------------
------------------------------CSRRFANSQSVKQ--HEWIHTGEKP-----
--------------FECKTCGNRFRQVAALIRH-QKVHDEKP-----------AKPLG--
------------------------------------------------------------
------------------------------------------------------------
----------------------ERNDRKQKVEALRQEIAKVAKKELKDLKNQLAL-----
-----------------------EKQQDTYEK----------------------------
------------------------------------------------------------
-------------------------------------------------
>CG10147
--------MG--------------------------------------------------
------------------------------------------------------------
------------------------------------------------------------
------------------------------------------------------------
----------------------------------------HLDKCRVCSSDVAR------
----DDEA-YNLLHHP--------------------------------------------
------------------------------------------------------------
------------------------------------------------------------
---------------------------------------------------YLAVKFSEC
T--NLVV----DPDD----QDILPSEICSECYELLEKFHS----FRALCIIAD-------
--------------------------------------NKWRSK----------------
--------------------------------SL--------------------VTWKKI
DRR---------------------------------------------------------
-----------------------------KPVYEVDEDEEEELELEELL-----------
------------------------------------------------------------
------------------------------------------------------------
------------------------------------------------------------
------------------------------------------------------------
------------------------------------------------------------
----------------LE------------------------------------------
------------------------------------------------------------
---------------------------------PP-------------------------
------------------------------------------------------------
-------------EMIICDTNLSAQNTPIVAEQA--------------------------
------------------------------------------------------------
------------------------------------------------------------
------------------------------------------------------------
----------------------------------PPT-----------------------
------------------------------------------------------------
------------------------------------------------------------
----------LVFHTFTENVQQPPETEKKALE----------------------------
------------------------------------------------------------
------------------------------------------------------------
------------------------------------------------------------
------------------------------------------------------------
---------------------------------------EPP------------------
------------------------------------------------------------
---------------LTTYKC-DLC-----------------------------------
-------------ADEF---------------------REEKRLILHKKE----------
------------------HQGHMLYHCTEPG---------CEEAFN--------------
-RFENLRQHELE------------------------------------------HSEVG-
------------------------------------------------------------
------------------------------------------------------------
----MRFVCEEEGCN-RMYRHKASLKY---------------HQ----------SKAH--
--------------------------DIGKPLKTH-------------------------
------------------------------MCEFC----------------GRV------
----------------FKTGSALSQHRFTH------------------------------
-----------------------------------------------GDQLVLP------
------------------------------------------------------------
------------------------YACEL---PECSMRFYSTEKLKIHM-----------
------------------------------------M-RHQG------------------
----IKN---------FSCPY----C--------GLKKTTKNE-----------------
-------------------------LRLHI-NY---------------------HT----
------------------------------------------------------------
------------------------------------------------------------
---------------------------LE----------------------RTWSCKD--
------CPK-VCNSSTSLKKHIRAI-----------------------------------
------------------------------------------------------------
------------------------------------------HEK---------------
----------------------ARD-----------------------------------
-------YACSY------------------CE----------------------------
--KKFATTDT--------------------------------RKYHEMT-----------
------------------------------------------------------------
HT----------------------------------------------------------
-----------------------------GEKN---------------------------
------------------------------------------------------------
--------------------FECHVCG---------------------------------
--------------------------------------------------KKFIQPSALR
-----------------------------TH-RKVHESG---------------------
--------------------------------------D---------------------
------------------------------------------------NQQTACALLQLT
SM----------------------------------------------------------
------------------------------------------------------------
-------------------------------------G----------------------
------------------------------------------------------------
------------------------------------------------------------
------------------------------------------------------------
------------------------------------------------------------
------------------------------------------------------------
------------------------------------------------------------
-------------------------------------------------
>CG3032
--------MP--------------------------------------------------
------------------------------------------------------------
------------------LNLTRESVRE--------------------------------
------------------------------------------------------------
-------------------------------------------LCCTCLLQLEK----EP
LK-------TELQ-----------------------------------------------
------------------------------------------------------------
--------------SDEI------------------------------------------
---------------------------------------------------PISQELQQL
L--NINLSQDVENQD--ADQQWLPNELCLECRSAVQNFEK----FRRKADECR-------
--------------------------------------KQLLEM----------------
------------------------------------------------------LKKDPR
EPTF--------------------------------------------------------
-----------------------------EVVYDGREEDQESLHG---------------
------------------------------------------------------------
------------------------------------------------------------
------------------------------------------------------------
------------------------------------------------------------
------------------------------------------------------------
----------------LE------------------------------------------
------------------------------------------------------------
------------------------------------------------------------
------------------------------------------------------------
------------------PPEPAPDPDPIDEPAI--------------------------
------------------------------------------------------------
-----------------------------KSD----------------------------
------------------------------------------------------------
------------------------------------------------------------
------------------------------------------------------------
------------------------------------------------------------
------------------------------------------------------------
------------------------------------------------------------
------------------------------------------------------------
------------------------------------------------------------
------------------------------------------------------------
---------------------------------------KSPRKSFRG------------
------------------------------------------------------------
--------------SRNTLKC-SVC-----------------------------------
-------------RRSF---------------------AHQITLAAHIRKVH--------
------------------EGSKRPFQCDQ-----------CEKAYS--------------
-FMGGLYTHIREV-----------------------------------------HAPKE-
------------------------------------------------------------
------------------------------------------------------------
----RRHPCDQPGCE-RIYTSRIAMQK---------------HK----------RLKH--
------------------------SPRDRDALKKF-------------------------
------------------------------ICEQC----------------GAS------
----------------FNQSANLKYHLKTK------------------------------
-----------------------------------------------HPT-EDE------
------VAA-------------REG-GAGER-----------------------------
------------------------HFCDI-----CQKEFHSRYTLKYHT-----------
------------------------------------LQQHEVQE----------------
----ELP---------HECQV----C--------GRRMAKKFM-----------------
-------------------------LLQHM-LM---------------------HS----
------------------------------------------------------------
------------------------------------------------------------
--------------------------------------------------NDKLPCEH--
------CGR-RFARRFELEAHVRAV-----------------------------------
------------------------------------------------------------
------------------------------------------HLK---------------
----------------------LKP-----------------------------------
-------FPCHH------------------CP----------------------------
--ESFASRKT--------------------------------LRHHEYI-----------
------------------------------------------------------------
HT----------------------------------------------------------
-----------------------------GEKP---------------------------
------------------------------------------------------------
--------------------YICDTCG---------------------------------
--------------------------------------------------QAFRQQTCLK
-----------------------------NH-RKVHEK----------------------
------------------------------------------------------------
------------------------------------------------------------
------------------------------------------------------------
------------------------------------------------------------
------------------------------------------------------------
------------------------------------------------------------
------------------------------------------------------------
------------------------------------------------------------
------------------------------------------------------------
------------------------------------------------------------
------------------------------------------------------------
-------------------------------------------------
>dwg
M-------MN--------------------------------------------------
------------------------------------------------------------
-----------------------SKIAEVVV-----------------------------
------------------------------------------------------------
------------------------------------------LNCRTCTRACKLHK---P
L----QEE-IDLG-----------------------------------------------
--------------------------------------------------------SEGS
T-----------------------------------------------------------
---------------------------------------------------TLASMLNYC
T--GLSF----EPQD--GAA--MPQHICLHCLQLLEQAFN----FKRMVIDSD-------
--------------------------------------ELLRLG----------------
------------------------------------------------------LDEARC
SSFH-----------------------------------------------ESQTHSPNQ
SQQHDQ-------------QQQAFDSTEEYVMIEMLNEEQENVAN---------------
------------------------------------------------------------
------------------------------------------------------------
------------------------------------------------------------
------------------------------------------------------------
------------------------------------------------------------
----------------LDEELAEE------------------------------------
---------DRRIF------------------------------------AMTVDEEEEF
LTEE--------------------------------------------------------
------------------------------------------------------------
--VDQDDELSEEEHQLAQSGDQQEEHITMESVHE--------------------------
------------------------------------------------------------
------------------------------------------------------------
------------------------------------------------------------
-----------F----------------------QPAEVEY-------------------
------------------------------------------------------------
------------------------------------------------------------
-----------VTIKNEFETIVTEEDEFEVMNDSGAHDAILDCQM---------------
------------------------------------------------------------
-----IVIPAEGAI-------------------------------DEVIGEETLEL----
------------------------------------------------EGDGREEHLLPE
AEDVCEDEDFLEESLD--------------------------------------------
---------------------------------------SAPPTAG--------------
------------------------------------------------------------
--------------EALPYVC-TVC-----------------------------------
-------------QKAF---------------------RQQCRLNQHMRS----------
------------------HVDEKQYECEE-----------CGKRLK--------------
-HLRNYKEH---------------------------------------------------
------------------------------------------------------------
------------------------------------------------------------
------------------------------------------------------MLTH--
-----------------------------TNVKPH-------------------------
------------------------------QCSIC----------------GRF------
----------------YRTTSSLAVHKRT-------------------------------
-----------------------------------------------HAE-KKP------
------------------------------------------------------------
------------------------YNCDQ-----CGRGYAAFDHLRRHK-----------
------------------------------------L-THTG------------------
----ERP---------YACDL----C--------DKAYYDSSS-----------------
-------------------------LRQHK-IS---------------------HT----
------------------------------------------------------------
------------------------------------------------------------
---------------------------GK----------------------KAFTCEI--
------CGV-GLSQKSGYKKHMMV------------------------------------
------------------------------------------------------------
------------------------------------------HSG---------------
----------------------VKA-----------------------------------
-------HKCDV------------------CG----------------------------
--HAFTFTSN--------------------------------LNAHVRL-----------
------------------------------------------------------------
HS----------------------------------------------------------
-----------------------------GEKP---------------------------
------------------------------------------------------------
--------------------FKCEVCV---------------------------------
--------------------------------------------------KAFPTKKRLA
-----------------------------SH-MRVHNKE---------------------
----------------------------------------------------------SP
VTA-------------------------------------------TVAVQSINPPSRQA
GAEGATGGGAT-------------------------------------------------
------------------------------------------------------------
---------------------------------------------------GGSPTGGGA
------------------------TGGSATNLHITEVHEQ--------------------
------------------------------------------------------------
------------------------------------------------------------
------------------------------------PVSTSK------------------
------------------------------------------------------------
------------------------VVMV--------------------------------
----------------------------------------L--------
>Meics
MVGRSSGKME--------------------------------------------------
------------------------------------------------------------
-------------------RSVDASMGK--------------------------------
------------------------------------------------------------
-------------------------------------------NCRACAEHSSI------
L--------VDLF-----------------------------------------------
--------------------------------------------------------SKEI
SDP---------------------------------------------------------
---------------------------------------------------PIWEMLNSI
L-PEICR----VKRD----E--MPQKICPTCLVAAQNAFH----FRHKCEQSF-------
--------------------------------------QFFSQLLQ--------------
------------------------------------------------------LDKSNS
NLSR-SHCRRGTMN----------------------------------------------
-------------------------PLIPFEIVGCEDPLDTNVTK---------------
------------------------------------------------------------
------------------------------------------------------------
------------------------------------------------------------
------------------------------------------------------------
------------------------------------------------------------
----------------LDANRP--------------------------------------
---------D--------------------------------------------------
------------------------------------------------------------
------------------------------------------------------------
-----------VKTDIDEPTDGKATNVTMNDIKT--------------------------
------------------------------------------------------------
------------------------------------------------------------
------------------------------------------------------------
------------------------------------------------------------
------------------------------------------------------------
------------------------------------------------------------
--------EDEVSIQETFEDAFDEENDNNNTDSEREDSDQWTVGS---------------
------------------------------------------------------------
------------------------------------------------------------
------------------------------------------------------------
------------------------------------------------------------
-----------------------------------TEDQDEPWIPGGGGRQTVGG-----
------------------------------------------------------------
--------------NNQSLLC-TEC-----------------------------------
-------------GVSY---------------------STQKALARHVAKHKEQ------
------------------GDTQKPHLCDF-----------CGRGFR--------------
-TNAQLTTHRRRHTG---------------------------ERP---------------
------------------------------------------------------------
------------------------------------------------------------
------FKCPL--CP-KAYTHGPTLKS---------------H-----------MHTH--
-----------------------------DEEKGH-------------------------
------------------------------KCPQC----------------DKT------
----------------FYTRGNLRAHIQR-------------------------------
-----------------------------------------------HTG-ERP------
------------------------------------------------------------
------------------------YKCPD-----CPQTFAKNSGLKLHS-----------
------------------------------------R-LHKE------------------
----ERP---------FKCEL----C--------GKGFVQNQH-----------------
-------------------------LITHL-RV---------------------HN----
------------------------------------------------------------
------------------------------------------------------------
---------------------------GD----------------------RQFKCPD--
------CDK-SFFEKSNMMKHQRT------------------------------------
------------------------------------------------------------
------------------------------------------HSG---------------
----------------------IKP-----------------------------------
-------FKCEE------------------CG----------------------------
--QAFSHNHH--------------------------------LKSHLRI-----------
------------------------------------------------------------
HT----------------------------------------------------------
-----------------------------GEKP---------------------------
------------------------------------------------------------
--------------------YKCDQCG---------------------------------
--------------------------------------------------KGFSANQSLM
-----------------------------KH-TLWHVDN---------------------
--------------------------------------ND--------------------
-------------R--------------------------------PFKCSQCPKAYDTQ
QSLRGHEKTHKN------------------------------------------------
------------------------------------------------------------
---------------------------------------------------PDEPKT---
-------------LHQCPHCDVRFALKKTLDKH-ITSHKIR-------------------
------------------------------------------------------------
------------------------------------------------------------
----------------------------------PHPCPQCP------------------
-------------------------------------------------------EGFFS
QKSLKKHL----------------------------------------------------
----------------------------------RLHN--L--KK----
>Neu2
--------M---------------------------------------------------
------------------------------------------------------------
------------------------------------------------------------
------------------------------------------------------------
------------------------------------------------------------
---------ASVF-----------------------------------------------
--------------------------------------------------------DESH
E--------------PGL------------------------------------------
---------------------------------------------------SIAYIIYKC
T--GWQV----EKHD----P--LSNTICKSCLEDAQNAFD----IIETYERSH-------
--------------------------------------QFYRF-----------------
------------------------------------------------------LKDVRE
EES---------------------------------------------------------
---------------------------------ENDGSGCSEE-----------------
------------------------------------------------------------
------------------------------------------------------------
------------------------------------------------------------
------------------------------------------------------------
------------------------------------------------------------
----------------VE------------------------------------------
------------------------------------------------------------
------------------------------------------------------------
------------------------------------------------------------
------------------------------------------------------------
------------------------------------------------------------
------------------------------------------------------------
------------------------------------------------------------
------------------------------------------------------------
------------------------------------------------------------
------------------------------------------------------------
---------------------AAERDLQDGADDVDSG-----------------------
------------------------------------------------------------
------------------------------------------------------------
------------------------------------------------------------
------------------------------------------------------------
---------------------------------------NEP------------------
------------------------------------------------------------
------------------------------------------------------------
------------------------------------------------------------
------------------------------------------------------------
------------------------------------------------------------
------------------------------------------------------------
------------------------------------------------------------
------------------------------------------------------------
------------------------------------------------------------
------------------------------DINEC-------------------------
------------------------------------------------------------
---------------------------------------------DIKAK-EKP------
------------------------------------------------------------
-----------------------GFSCSH-----CPKSFQVKSNLKVHM-----------
------------------------------------R-SHTG------------------
----ERP---------FTCSL----C--------PKSFGYSSG-----------------
-------------------------LQNHM-RT---------------------HT----
------------------------------------------------------------
------------------------------------------------------------
---------------------------GE----------------------RPFQCSH--
------CPR-SFTAGHHLKAHIQM------------------------------------
------------------------------------------------------------
------------------------------------------HER---------------
----------------------RGS-----------------------------------
-------LRCPY------------------CQ----------------------------
--KCFLTSLI--------------------------------LKQHLAT-----------
------------------------------------------------------------
HT----------------------------------------------------------
-----------------------------DETQ---------------------------
------------------------------------------------------------
--------------------FKCSQCS---------------------------------
--------------------------------------------------KSFQVEHELW
-----------------------------MH-MRVHQER--------------LFTCGHC
SKDFALHAYL------------------------KRHLS---------------------
-------------RNA--------------------------------RCSQSSKASAHK
TLGHSKA-----------------------------------------------------
------------------------------------------------------------
------------------------------------------------------------
--------------LKCGKCPKTFTDRSALSTH-LKSHTKNKPLLEGPCK-----SSGSK
P----------------------------AHSNAQRK-----------------------
-----------------------------------------------------------P
FKCSSCPRTFSRKSALLTHLQTHTGKLGTNRM----------------------------
------------------------------------------------------------
------------------------------------------------------------
-------------------------------------------------
>CG15436
--------MA--------------------------------------------------
------------------------------------------------------------
------------------------------------------------------------
------------------------------------------------------------
------------------------------------------EICRVCMDISGK------
L--------VNIF-----------------------------------------------
--------------------------------------------------------DARR
R--------------TRV------------------------------------------
---------------------------------------------------SIAEMIAQC
T--GFEV----KRGD----L--FSEMICPQCYEDVKSAYG----IRQTCEESH-------
--------------------------------------QFYCRV----------------
------------------------------------------------------------
------------------------------------------------------------
----------------------------------RDEGIEDALCAL--------------
------------------------------------------------------------
------------------------------------------------------------
------------------------------------------------------------
------------------------------------------------------------
------------------------------------------------------------
----------------LE------------------------------------------
------------------------------------------------------------
------------------------------------------------------------
------------------------------------------------------------
-----------------------EEDWEISEDED--------------------------
------------------------------------------------------------
------------------------------------------------------------
------------------------------------------------------------
------------------------------------------------------------
------------------------------------------------------------
------------------------------------------------------------
----------------------ARIDSASAADDDGKSDS---------------------
------------------------------------------------------------
------------------------------------------------------------
------------------------------------------------------------
------------------------------------------------------------
------------------------------------------------------------
------------------------------------------------------------
--------------KKVAFEC-REC-----------------------------------
-------------HKKY---------------------QRKGTFLRHMRT----------
------------------HMDGQSFPCPY-----------CKRNFR--------------
-LRVTLKAH---------------------------------------------------
------------------------------------------------------------
------------------------------------------------------------
------------------------------------------------------MKTH--
-----------------------------NAAKPY-------------------------
------------------------------ECSHC----------------AKT------
----------------FAQQSTLQSHERT-------------------------------
-----------------------------------------------HTG-ERP------
------------------------------------------------------------
------------------------FKCSQ-----CSKTFIKSSDLRRHI-----------
------------------------------------R-THGS------------------
----ERP---------FKCSK----C--------TKTFTRKFH-----------------
-------------------------LDNHF-RS---------------------HT----
------------------------------------------------------------
------------------------------------------------------------
---------------------------GE----------------------RPFKCSH--
------CPK-AFAMKQHLKQHSRL------------------------------------
------------------------------------------------------------
------------------------------------------HLP---------------
----------------------DRP-----------------------------------
-------FRCSH------------------CP----------------------------
--KTFRLSST--------------------------------LKEHKLV-----------
------------------------------------------------------------
HN----------------------------------------------------------
-----------------------------AERT---------------------------
------------------------------------------------------------
--------------------FKCPHCA---------------------------------
--------------------------------------------------SFYKQRKTLA
-----------------------------RHILEIHK-----------------------
------------------------------------------------------------
------------------------------------------------------------
------------------------------------------------------------
------------------------------------------------------------
------------------------------------------------------------
------------------------------------------------------------
------------------------------------------------------------
------------------------------------------------------------
------------------------------------------------------------
------------------------------------------------------------
------------------------------------------------------------
-------------------------------------------------
>CG44002
--------ME--------------------------------------------------
------------------------------------------------------------
------------------------------------------------------------
------------------------------------------------------------
------------------------------------------NKCRVCLASSKN------
M--------VNIF-----------------------------------------------
--------------------------------------------------------EERQ
D--------------LPV------------------------------------------
---------------------------------------------------SIAHMIIEC
T--GFKV----EKGD----S--LPHSICPPCVKDAHNAFT----IIKTYERSY-------
--------------------------------------QVFYEV----------------
------------------------------------------------------------
------------------------------------------------------------
----------------------------------QDTVLEEELSEDVI------------
------------------------------------------------------------
------------------------------------------------------------
------------------------------------------------------------
------------------------------------------------------------
------------------------------------------------------------
----------------IE------------------------------------------
----------L-------------------------------------------------
------------------------------------------------------------
------------------------------------------------------------
--------------------SDSDEVILIDEQEE--------------------------
------------------------------------------------------------
------------------------------------------------------------
------------------------------------------------------------
------------------------------------------------------------
------------------------------------------------------------
------------------------------------------------------------
--------------KVHLSENKAPTNEVSTQEESKTAQSDNVS-----------------
------------------------------------------------------------
------------------------------------------------------------
------------------------------------------------------------
------------------------------------------------------------
------------------------------------------------------------
------------------------------------------------------------
--------------EDKGHIC-TQC-----------------------------------
-------------HMSF---------------------RRPGLLELHILRHHT-------
------------------TDGPRPMSS---------------------------------
------------------------------------------------------------
------------------------------------------------------------
------------------------------------------------------------
------------------------------------------------------TSEHA-
---------------------------VKEELRTK-------------------------
---------------------------------------------------ARQ------
------------------------------------------------------------
-----------------------------------------------LSR-NST------
------------------------------------------------------------
------------------------HTCRL-----CNKTFCSKASCVRHQ-----------
------------------------------------K-THTG------------------
----EKP---------FACEI----C--------QKPFADLAS-----------------
-------------------------VKRHL-RT---------------------HT----
------------------------------------------------------------
------------------------------------------------------------
---------------------------GE----------------------RPFKCLT--
------CQS-AFSDGSALRQHIRI------------------------------------
------------------------------------------------------------
------------------------------------------HTG---------------
----------------------ERP-----------------------------------
-------YKCDM------------------CD----------------------------
--KFFRERSD--------------------------------ARKHMMS-----------
------------------------------------------------------------
HT----------------------------------------------------------
-----------------------------AEKR---------------------------
------------------------------------------------------------
--------------------FKCSQCE---------------------------------
--------------------------------------------------RRFRQPKGLR
-----------------------------RHVKLCHTDK--------------VENA---
------------------------------------AIS---------------------
------------------------------------------------------------
------------------------------------------------------------
------------------------------------------------------------
------------------------------------------------------------
------------------------------------------------------------
------------------------------------------------------------
------------------------------------------------------------
------------------------------------------------------------
------------------------------------------------------------
------------------------------------------------------------
-------------------------------------------------
>CG8319
--------ME--------------------------------------------------
------------------------------------------------------------
------------------------------------------------------------
------------------------------------------------------------
------------------------------------------DLCRICGGASEN------
M--------LGIF-----------------------------------------------
--------------------------------------------------------DDQV
EEY-----------VDGA------------------------------------------
---------------------------------------------------KLAEMVKTC
A--DVQL----DPDD----A--MPQKMCISCVHDARTAYG----FKRRCEENY-------
--------------------------------------KKFYLA----------------
------------------------------------------------------ILNGQV
I-----------------------------------------------------------
----------------------------------KDEPNEEDFLF---------------
------------------------------------------------------------
------------------------------------------------------------
------------------------------------------------------------
------------------------------------------------------------
------------------------------------------------------------
----------------IE------------------------------------------
------------------------------------------------------------
------------------------------------------------------------
------------------------------------------------------------
----------------NPDKGNLEAKKKLNKEIK--------------------------
------------------------------------------------------------
------------------------------------------------------------
------------------------------------------------------------
------------------------------------------------------------
------------------------------------------------------------
------------------------------------------------------------
--------------KTHQTASRTTKSSITTSRAGRQLRSI--------------------
------------------------------------------------------------
------------------------------------------------------------
------------------------------------------------------------
------------------------------------------------------------
------------------------------------------------------------
------------------------------------------------------------
--------------KNQTFKC-ELC-----------------------------------
-------------IKQF---------------------KRQINLLDHMKVH---------
---------------------SNSHVCQN-----------CEERFL--------------
-FKADLDNHQCYR-----------------------------------------------
------------------------------------------------------------
------------------------------------------------------------
------------------------------------------------------------
-----------------------------NSNSTV-------------------------
------------------------------ECPEC----------------LKV------
----------------FSSTQSLDSHKCKD------------------------------
-----------------------------------------------MQE-RSP------
------------------------------------------------------------
------------------------FQCPH-----CQQAFTREQNLKAHL-----------
------------------------------------L-IHAESKQG--------------
----NGP---------HKCSY----C--------QTGFFNKSA-----------------
-------------------------LKVHI-HA---------------------HM----
------------------------------------------------------------
------------------------------------------------------------
---------------------------GE----------------------RPHACPF--
------CVS-NFRSKQALKVHIRI------------------------------------
------------------------------------------------------------
------------------------------------------HTG---------------
----------------------EKP-----------------------------------
-------YQCPH------------------CP----------------------------
--KTFSDNNN--------------------------------LAKHRRR-----------
------------------------------------------------------------
HS----------------------------------------------------------
-----------------------------DERP---------------------------
------------------------------------------------------------
--------------------YKCSICL---------------------------------
--------------------------------------------------QDFREKHHLK
-----------------------------RHFLGKHRDG---------------------
------------------------------------------------------------
------------------------------------------------DQKLKLK-----
------------------------------------------------------------
------------------------------------------------------------
------------------------------------------------------------
------------------------------------------------------------
------------------------------------------------------------
------------------------------------------------------------
------------------------------------------------------------
------------------------------------------------------------
------------------------------------------------------------
-------------------------------------------------
>CG17612
--------MENVCQCCKVRPGLSVKRGGSLPKTLCL----QCLHMD------TFGTKHKG
PRPETQINDKV-----HLEMSINGEDGL--PEHPLYPEVQLVVKEEDALIKKKVIE----
------ENHIHNEEIIGASNIVDVEVHE-----------------------------NHR
ANND--------VILIQDSFAEEVILEDHPANNDVI-------------IIQDSVAEEEL
PVIKEEAIEGEDLQGEYFI-------------ITECLEEPAIGSCRVCLEQSDN------
L--------TNIF-----------------------------------------------
--------------------------------------------------------DDAH
Q--------------YGI------------------------------------------
---------------------------------------------------PIATILSQY
T--GMPV----EKGD----S--FSEYICVTCLDVVKNAFD----DLESKENTI-------
--------------------------------------QMYRQP----------------
------------------------------------------------------------
------------------------------------------------------------
---------------------------------------KEEIID---------------
------------------------------------------------------------
------------------------------------------------------------
------------------------------------------------------------
------------------------------------------------------------
------------------------------------------------------------
----------------ID------------------------------------------
------------------------------------------------------------
------------------------------------------------------------
------------------------------------------------------------
------------------------------------------------------------
------------------------------------------------------------
------------------------------------------------------------
------------------------------------------------------------
------------------------------------------------------------
------------------------------------------------------------
------------------------------------------------------------
------------------------------------------------------------
------------------------------------------------------------
------SIPVK-------------------------------------------------
------------------------------------------------------------
------------------------------------------------------------
---------------------------------------NKP------------------
------------------------------------------------------------
--------VDYEVTGKPPHRC-PQC-----------------------------------
-------------PKIF---------------------LLAAKLQAHIRTHNETR-----
------------------TTEPPRLKCPM-----------CPSIYM--------------
-KRGCLEAHMWIHRASD-------------------ERESELEPP---------------
------------------------------------------------------------
------------------------------------------------------------
------YRCPH--CP-KLFLYSSFLEI---------------H-----------IQTH--
----------------------EDVSQRLSRKSSH-------------------------
------------------------------KCAQC----------------ADV------
----------------FSDVSSLKDHVKI-------------------------------
-----------------------------------------------HAG-ERT------
------------------------------------------------------------
------------------------FKCPL-----CLMSFQEESNLKSHD-----------
--C-----------------------------------AHTR------------------
----------------FKCHK----C--------SKFFESQNY-----------------
-------------------------LDFHFKKS---------------------HT----
------------------------------------------------------------
------------------------------------------------------------
---------------------------TK----------------------GPFKCIK--
------CQQ-TFQKRNGLKEHISSQ-----------------------------------
---------------------------------------------------------VCV
QFLRS-------------------------------------------------------
----------------------KSP------------------------------GQI--
-------FPCPK------------------CP----------------------------
--KKFSIEDN--------------------------------YQMHHAT-----------
------------------------------------------------------------
HK----------------------------------------------------------
-----------------------------KVKT---------------------------
------------------------------------------------------------
--------------VIER--HNCTQCK---------------------------------
--------------------------------------------------KSYQNKKLLT
-----------------------------KH-ILSHN-----------------------
------------------------------------------------------------
-------------R----------------------------------------------
------------------------------------------------------------
------------------------------------------------------------
------------------------------------------------------------
----------------CVHCSMSFTSKYLLEQH---------------------------
------------------------------------------------------------
----------------------------------------------------------TC
SQSYQLNGSRGRKNPNLNYNECEESN-----ESDLEP-----------------------
------------------------------------------------------------
------------------------------------------------------------
-------------------------------------------------
>CG17359
--------MD--------------------------------------------------
------------------------------------------------------------
-------------------------ISQ--------------------------------
------------------------------------------------------------
-------------------------------------------MCRVCRDESDC------
L--------LDIY-----------------------------------------------
--------------------------------------------------------TEPY
ASSN-------RVQEQEP------------------------------------------
---------------------------------------------------VLATMLREC
S--GCSV----HKED----G--MPQFICVECAEAVRNAYR----LRRQCRKSH-------
--------------------------------------QYFEQL----------------
--------------------------------RLM-------------------MKELD-
------------------------------------------------------------
------------------------------------------------------------
------------------------------------------------------------
------------------------------------------------------------
------------------------------------------------------------
D-----------------------------------------------------------
------------------------------------------------------------
----------------IE-------------------------------YCLN-------
-------IGD--------------------------------------------------
------------------------------------------------------------
------------------------------------------------------------
------------------------------------------------------------
------------------------------------------------------------
------------------------------------------------------------
------------------------------------------------------------
------------------------------------------------------------
------------------------------------------------------------
------------------------------------------------------------
--------------------NIEPQMPVSVMEAGKTPET---------------------
------------------------------------------------------------
------------------------------------------------------------
------------------------------------------------------------
------------------------------------------------------------
---------------------------------------SEP-------------LLV--
------------------------------------------------------------
----------------------ELV-----------------------------------
-------------QVKY-------------------------------------------
-------M----------PPEPKPISSPLPDNNEH----KLAQSYS--------------
--------------------------------------------PA--------------
------------------------------------------------------------
------------------------------------------------------------
------------------------------------------------------KTPH--
-----------------------------NKSKRR-------------------------
---------------------------------------------------ARS------
----------YSDNDSWSPDSELEHEDDDK------------------------------
--------IWN------------------------------------ASKRGKP------
------------------------------------------------------------
------------------KRVPGPYRCKL-----CTQSFTQKQNLEIHM-----------
------------------------------------R-IHTG------------------
----ERP---------YKCSL----C--------PRSFAQKGN-----------------
-------------------------LQSHT-RC---------------------HT----
------------------------------------------------------------
------------------------------------------------------------
---------------------------GE----------------------RPFGCPN--
------CPK-RFRQVGQLQVHTRT------------------------------------
------------------------------------------------------------
------------------------------------------HTG---------------
----------------------EQP-----------------------------------
-------FKCSK------------------CQ----------------------------
--QSFKQLNG--------------------------------LQKHMSA-----------
------------------------------------------------------------
HTR---------------------------------------------------------
-----------------------------GKRR---------------------------
------------------------------------------------------------
------------------------------------------------------------
------------------------------------------------------------
-----------------------------TSSQETKRNK---------------------
---------------------F--------------------------------------
-------------K----------------------------------------------
------------------------------------------------------------
------------------------------------------------------------
------------------------------------------------------------
------------------------------------------------------------
------------------------------------------------------------
------------------------------------------------------------
------------------------------------------------------------
------------------------------------------------------------
------------------------------------------------------------
-------------------------------------------------
>CG2712
--------MT--------------------------------------------------
------------------------------------------------------------
------------------TMSPPSPMDA--------------------------------
------------------------------------------------------------
-------------------------------------------LCRVCHTASPR------
C--------LPLF-----------------------------------------------
--------------------------------------------------------KPLD
DPIS----------GKPA------------------------------------------
---------------------------------------------------TLASILSYC
S--GLEI----LEAEL-----FLPHHICPDCVAKLRLSLE----FKRSVHRMD-------
--------------------------------------RILRQSHADF------------
------------------------------------------------------CRSKKI
SAVN-TRAR---------------------------------------------------
----------------------------------LSTEIPEDFVLV--------------
------------------------------------------------------------
------------------------------------------------------------
------------------------------------------------------------
------------------------------------------------------------
------------------------------------------------------------
----------------LD------------------------------------------
---------D---------------------------------QEVTEYPAETIRDEEQL
L-----------------------------------------------------------
------------------------------------------------------------
----------------VVESDEAESRLEAPIVQE--------------------------
------------------------------------------------------------
------------------------------------------------------------
------------------------------------------------------------
------------------------------------------------------------
------------------------------------------------------------
------------------------------------------------------------
-------------ERLDIALEQHEDDLCEIVDDPDPEQRRSRLER---------------
------------------------------------------------------------
------------------------------------------------------------
------------------------------------------------------------
------------------------------------------------------------
---------------------------------------SEP------------------
------------------------------------------------------------
-----------------ALQC-PIC-----------------------------------
-------------GKQL---------------------ARKRTFQYHMRLHGQPK-----
----I-------------RQEDNDHCIEE-----------CLQVEPVLQAKAGEDVYEIV
EKSAQTSATQKTLPSG--------------------------SRP---------------
------------------------------------------------------------
-------------------------------------------------WKPL-------
---NPSLQCKI--CG-KQLSTNNSFKY---------------H-----------MQLH--
-----------------------------GTATPY-------------------------
------------------------------VCTIC----------------GES------
----------------FKTRNARDGHVTL-------------------------------
-----------------------------------------------HDR-NNP------
------------------------------------------------------------
------------------------NRCPT-----CFKVYRQASSLRTHL-----------
------------------------------------L-IHSG------------------
----IKP---------FECSI----C--------GKRLTQKSG-----------------
-------------------------YKKHM-LT---------------------HT----
------------------------------------------------------------
------------------------------------------------------------
---------------------------GE----------------------KPHGCDI--
------CGR-RFRYSSNLIAHKRC------------------------------------
------------------------------------------------------------
------------------------------------------HSQ---------------
----------------------EKP-----------------------------------
-------HPCPV------------------CQ---------K------------------
--RSFGSTSE--------------------------------LNRHMLV-----------
------------------------------------------------------------
HS----------------------------------------------------------
-----------------------------SERP---------------------------
------------------------------------------------------------
--------------------FGCEQCG---------------------------------
--------------------------------------------------KSFKRRISLA
-----------------------------IH-RQSHKAG---------------------
------------------------------------------------------------
-------------R----------------------------------QRRRAEHEVGVQ
LEEQDENVET--------------------------------------------------
------------------------------------------------------------
------------------------------------------------------------
------------------------------------------------------------
------------------------------------------------------------
------------------------------------------------------------
------------------------------------------------------------
------------------------------------------------------------
------------------------------------------------------------
-------------------------------------------------
>piragua
--------MH--------------------------------------------------
------------------------------------------------------------
--------------------TSDISMTQ--------------------------------
------------------------------------------------------------
--------------------------------------DQDVSTCRLCHHNTDP-----N
S--------LNIF-----------------------------------------------
--------------------------------------------------------DDTV
QF------------CKDV------------------------------------------
---------------------------------------------------SIAEVSKSL
W--SVQY----DRNE----C--LSELICSRCLEILEEAFE----LRKGMQERE-------
--------------------------------------QSLQEQLKEM------------
------------------------------------------------------IKDHPK
HRPG-LNGNPGV-------------------------------------------FVPEE
GCI-----------------------IVEVDPENLAESSEEEFALG--------------
------------------------------------------------------------
------------------------------------------------------------
------------------------------------------------------------
------------SDGE--------------------------------------------
------------------------------------------------------------
----------------YE------------------------------------------
------------------------------------------------------------
------------------------------------------------------------
------------------------------------------------------------
----------------NYDDDDEEEEEDYDEEDE--------------------------
------------------------------------------------------------
---------------------E-DGQNGEDVD----------------------------
------------------------------------------------------------
----------------------------------MPLGMD--------------------
------------------------------------------------------------
------------------------------------------------------------
--------------------AAQMAAQQSVANNANTTE----------------------
------------------------------------------------------------
------------------------------------------------------------
------------------------------------------------------------
------------------------------------------------------------
---------------------------------------ARP------------------
------------------------------------------------------------
---------------KRAFLC-QYC-----------------------------------
-------------DLGF---------------------TLPAECQEHE------------
------------------------------------------------------------
------------------------------------------------------------
------------------------------------------------------------
------------------------------------------------------------
------------------------------------------------------LAAH--
-----------------------------DPNAPY-------------------------
------------------------------CCNFC----------------NIK------
----------------LVTRPALISHIKTL------------------------------
-----------------------------------------------HDP-DRP------
------------------------------------------------------------
------------------------YVCAH-----CRKGFVRRSDLKKHT-----------
------------------------------------I-VHTG------------------
----VRP---------FTCNV----C--------SKSFSRNTN-----------------
-------------------------LTKHM-RI---------------------HS----
------------------------------------------------------------
------------------------------------------------------------
---------------------------GV----------------------KPFVCQQ--
------CPR-SFQTAVEMMRHTRS------------------------------------
------------------------------------------------------------
------------------------------------------HGE---------------
----------------------VKA-----------------------------------
-------FQCGR------------------CP----------------------------
--YSFSRRDK--------------------------------LIAHQQV-----------
------------------------------------------------------------
HTRRDMEQQ-QQM-----------------------------------------------
-----------------------------GLIP---------------PMEGDLQQQALQ
AKQKAAAQTKNSRY----------------------------------------------
--------------------YHCDVCD---------------------------------
--------------------------------------------------RTFQRERDLQ
-----------------------------RH-QALHMDS--------------LFACKTC
NQGF----------------------------------N---------------------
------------------------------------------------RREQLQRHELEA
HGPS--------------------------------------------------------
------------------------------------------------------------
------------------------------------------------------------
--------------FTCGICCISFLHQIELENH-LKVHQLQH------------------
------------------------------------------------------------
------------------------------------------------------------
-----KMAQRAQEAAILPLKMAEKAPVAMTAPLVQDP-----QLVRPSAAELS-------
---------------------------------------FYSNMIPTMNLGF------YS
E-------------------------------------------TRPEE-----------
-------------------------------------------------
>CG7963
--------MS--------------------------------------------------
------------------------------------------------------------
------------------------------------------------------------
----------------------------PPSGE---------------------------
------------------------------------------FRCRVCLKQDEL------
L--------VDIY-----------------------------------------------
--------------------------------------------------------EIVE
E--------------MQV------------------------------------------
---------------------------------------------------DLCTLLETC
G--GIKV----DRRD----V--QPMYLCQECTNELLIAAK----FRKICVESE-------
---------------------------------------KLRDM----------------
------------------------------------------------------------
------------------------------------------------------------
--------------------------APEINIDTAEPLASEEIII---------------
------------------------------------------------------------
------------------------------------------------------------
------------------------------------------------------------
------------------------------------------------------------
------------------------------------------------------------
----------------ID------------------------------------------
------------------------------------------------------------
------------------------------------------------------------
------------------------------------------------------------
------------------PSDYIEQLSAVEDPE---------------------------
------------------------------------------------------------
------------------------------------------------------------
------------------------------------------------------------
------------------------------------------------------------
------------------------------------------------------------
------------------------------------------------------------
------------------------------------------------------------
------------------------------------------------------------
------------------------------------------------------------
------------------------------------------------------------
------------------------------------------------------------
---------------------------------------NEP------------------
-----------------------------------------------------------I
--------------GVSRWNC-QHC-----------------------------------
-------------GAGF---------------------QLSEVLRRHIQEVHASITI---
------------------------IDCRE-----------RRRIFTKL------------
------------------------------------------------------------
------------------------------------------------------------
------------------------------------------------------------
------------GC----------------------------------------YQVH--
-----------------------NCSYAKTPKRGH-------------------------
------------------------------KCLEC----------------GKC------
----------------LQSASSLASHIRL-------------------------------
-----------------------------------------------HTD-EWP------
------------------------------------------------------------
------------------------FTCDQ-----CAKAFRTNGALEVHQ-----------
------------------------------------R-RHKQ------------------
----VLQ---------HKCLH----C--------GRGFVESSN-----------------
-------------------------LRRHIVNR---------------------HT----
------------------------------------------------------------
------------------------------------------------------------
---------------------------EE----------------------RPHLCNV--
------YQR-SFSRVYMLELHLRT------------------------------------
------------------------------------------------------------
------------------------------------------NTG---------------
----------------------ERP-----------------------------------
-------YACQH------------------RD----------------------------
--KRFAQLGV--------------------------------LKIHERI-----------
------------------------------------------------------------
HT----------------------------------------------------------
-----------------------------GERL---------------------------
------------------------------------------------------------
--------------------HRCQVCE---------------------------------
--------------------------------------------------KPFTRAGQLR
-----------------------------KHALRHETGQ---------------------
------------------------------------------------------------
------------------------------------------------------------
------------------------------------------------------------
------------------------------------------------------------
------------------------------------------------------------
------------------------------------------------------------
------------------------------------------------------------
------------------------------------------------------------
------------------------------------------------------------
------------------------------------------------------------
------------------------------------------------------------
-------------------------------------------------
>CG2202
--------MATPQPQPQLELG-------------------SC------------------
------------------------------------------------------------
-----------------QEAQTEPAVSKLVSQL---------------------------
----------------------------EPLTT---------------------------
-----------------------------------MDTVDAERVCRVCLKDVSLEG---E
L--------HFIF-----------------------------------------------
--------------------------------------------------------NETP
V-------------EQDA------------------------------------------
---------------------------------------------------NLARILDEC
T--LHQC----ERND----G--MPPHMCSSCVEAARNAYR----FKRHAERSY-------
-CSLVALLGRSPQLKARGAEAASQTDQVALLPCEMCHDQFLNSL----------------
----------ELRLHRNQVHRTTKEATSAGTDGLPSEDFKCKFCPQHFPH----LRQLRS
HLAR-SHEQTARLQCAHCQRTF------SRRDHLLRHIRNQHRDVE---EDLLRTWPPAD
ENTM---------------NSDGGDELVSAEVLLNEEDNEDEVVGEAFQ-----------
------------------------------------------------------------
-------CNTNPISSNED------------------------------------------
------------------------------------------------------------
DG--------EEANGA-----------------------NQTL-----------------
-----W--------------------------------------LHIKPE----------
----------PC----LEAEEV--------------------------------------
---------DLAMQ----------------------------------------------
------------------------------------------------------------
-----------------------------------------------------------L
KLEKKRRRREKAEAQAETSIDRTVKNEHIAIGDS--------------------------
------------------------------------------------------------
------------------------------------------------------------
------------------------------------------------------------
----------QF--------SIKEENQLVGSDDEAPMGVE--------------------
------------------------------------------------------------
---------------------DFMK--------------------L--------------
----HVSGELPLSDEERFDGFADDDSDLDDDDDDDDEEDAGDDDDGE-------------
------------------------------------------------------------
--FRLKQEPLDG------------------------------------------------
------------------------------------------------------------
------------------------------------------------------------
---------------------------------------EKPLKKAKSGRRRRRR-----
------------------------------------------------------------
----------NKDEPNPDNRC-EVC-----------------------------------
-------------QRTF---------------------SRHCHLLRHKLS----------
------------------HLEKKPHNCPH-----------CPKAFA--------------
-RSDHLKAHVQSL-----------------------------------------HSN---
------------------------------------------------------------
------------------------------------------------------------
----KEHKCSL--CE-AAFSRLDALER---------------HK----------VSKHNG
EGLEPG-------------------SELKLQLAEH-------------------------
------------------------------TCEYC----------------SKR------
----------------FSSKTYLRKHTLL-------------------------------
-----------------------------------------------HTD----------
------------------------------------------------------FL----
------------------------YACKT-----CDETFRERAQLREHE-----------
------------------------------------K-THTG------------------
----QRN---------FLCCI----C--------GDSFARNDY-----------------
-------------------------LRVHM-RR---------------------HN----
------------------------------------------------------------
------------------------------------------------------------
---------------------------GE----------------------KPYKCRF--
------CVK-AFPRATDLKVHERY------------------------------------
------------------------------------------------------------
------------------------------------------HTG---------------
----------------------TKP-----------------------------------
-------NLCNT------------------CG----------------------------
--KSFHRAYN--------------------------------LTIHMRT-----------
------------------------------------------------------------
HT----------------------------------------------------------
-----------------------------GERP---------------------------
------------------------------------------------------------
--------------------YKCDQCP---------------------------------
--------------------------------------------------KSFTQSNDLK
-----------------------------AH-IRRHTGE---------------------
------------------------------------------------------------
-------------R----------------------------------------------
------------------------------------------------------------
------------------------------------------------------------
------------------------------------------------------------
--------------YKCPHCDAYFLQLYNMRNHCMSAHNKHIETKTGRLQRTGLLDDGGQ
-----------------------------SHLTTVVMPPA--------------------
-----------------------RYPNELDPQLAATAAATAAG-----------GAESTS
STTVIHSPGTYNATAAAPANTFDGANFTPTAVNTPAPFGAFN--FPPAVMAHLM------
----------------------------------------------------------YN
QGGSSQHS----------------------------------------------------
--QSGSDA-----------------GK----------------------
>CG6654
--------MD--------------------------------------------------
------------------------------------------------------------
-------------------------VDK--------------------------------
------------------------------------------------------------
-------------------------------------------ICLTCLSSTGP------
L--------LSIY-----------------------------------------------
--------------------------------------------------------DGGS
GS----------------------------------------------------------
---------------------------------------------------CLADMIREF
T--KTKP----RRND----N--LPEKVCLSCLSEISNCYT----FKIKCENSS-------
--------------------------------------RTLRQLLPNA------------
------------------------------------------------------LPEEPD
SKVS-ISCPVATTDQAV----------------------------------QTTSWEPDR
C----------------------TASVQTDAVTTTDAEQNTSLIKSTISVDL--------
------------------------------------------------------------
------------------------------------------------------------
------------------------------------------------------------
D---------YEGEGEVF------------------------------------------
--------------------------------------------DYELPD---------E
P---------------VE------------------------------------------
-----------------------------------------KTTSLILQVQGNLKDEKEV
V-----------------------------------------------------------
------------------------------------------------------------
----------FTQTNVIYEGDDHELEQQIRECNL--------------------------
-----------------------------------------------AIF----------
----------------------------EGVDNEAEI-----------------------
------------------------------------------------------------
------------------------------ITVTAPQVTTRKSA----------------
------------------------------------------------------------
------------------------------------------------------------
------AKLLTQQENDKHQTPVGSKEEARELEKEQVPQSAKRTSRRRGVVKQDVPA----
------------------------------------------------------------
------TPPSDAEP----------------------------------------------
------------------------------------------------------------
------------------------------------------------------------
--------------SP------------KQHRLGTQRKLSAPRAGTVNGPSTTSG-----
------------------------------------------------------------
----------AATTPELKYHC-DRC-----------------------------------
-------------NAGF---------------------AVEKSLMIHRRQKGCIN-----
----------------------RNYKCNE-----------CEKVFV--------------
-SPDHLAEHQASH-----------------------------------------------
------------------------------------------------------------
------------------------------------------------------------
----GAHNCPE--CG-IRCDSKEALSK---------------HM----------VQGH--
-----------------------------KRNLRN-------------------------
------------------------------QCNIC----------------QKV------
----------------FTMLSTLRDHMRI-------------------------------
-----------------------------------------------HTG-EKP------
------------------------------------------------------------
------------------------FVCNI-----CGKSFTQNANLRQHK-----------
------------------------------------L-RHSE------------------
----TKS---------FKCEL----C--------PHSFVTKAE-----------------
-------------------------LTSHA-RT---------------------HT----
------------------------------------------------------------
------------------------------------------------------------
---------------------------GD----------------------KPFECEV--
------CLA-RFTTSCSLAKHKRK------------------------------------
------------------------------------------------------------
------------------------------------------HTG---------------
----------------------ERP-----------------------------------
-------YACDL------------------CP----------------------------
--MRFTALNV--------------------------------LKNHRRT-----------
------------------------------------------------------------
HT----------------------------------------------------------
-----------------------------GERP---------------------------
------------------------------------------------------------
--------------------YVCPFCS---------------------------------
--------------------------------------------------KTFTQRGDCQ
-----------------------------MH-QRTHQGE---------------------
------------------------------------------------------------
-------------R----------------------------------------------
------------------------------------------------------------
------------------------------------------------------------
------------------------------------------------------------
-------------IYICPVCNEEFKSMPEMRSH-LAGHEQHDKRLV--------------
------------------------------------------------------------
----------------HF------------------------------------------
----TFLSNKENGSGALEEELNEMTESA--------------------------------
------------------------------------------------------------
-------------------------LML--------------------------------
-------------------------------------------------
>pita
--------MA--------------------------------------------------
------------------------------------------------------------
---------------------AKLEVRE--------------------------------
------------------------------------------------------------
------------------------------------AMLTEKRVCRFCLTEQKL------
---------ASIF-----------------------------------------------
--------------------------------------------------------EENP
RV------------KTTA------------------------------------------
---------------------------------------------------NLPLQIMAI
T--AIEV----YAGD----G--MPGHICLECRLLFEHCYR----FKQMCKRAE-------
--------------------------------------TLLRQYPLTGNW----------
--------------------------PSP-------------------------LEKPRA
PMTM-VASKKLLV-------------------------------------VPAKTAEPSE
T----------------------PKKLLNTMAKSSSQVIIEDVQV---------------
------------------------------------------------------------
------------------------------------------------------------
------------------------------------------------------------
------------------------------------------------------------
------------------------------------------------------------
----------------LE------------------------------------------
------------------------------------------------------------
------------------------------------------------------------
------------------------------------------------------------
---SAMVTPRTVAGSSPVPRRSHAYELKVDNNQE--------------------------
------------------------------------------------------------
------------------------------------------------------------
------------------------------------------------------------
------------------------------------------------------------
------------------------------------------------------------
------------------------------------------------------------
---------------------LSMDDVQSMLEDMASELEKE-------------------
------------------------------------------------------------
-------FP---------------------------------------------------
------------------------------------------------------------
------------------------------------------------------------
---------------------------------------DIPQKASPVKPKVLNKSSIR-
--------ILNKGPAAPVEPRLATPKVKRDDS----GNVAIVTEVLDSDLPLDDQDDP--
-------TKNAEKVATDVFPC-PDC-----------------------------------
-------------ERSF---------------------PLQQLLEIH-------------
------------------------------------------------------------
------------------------------------------------------------
------------------------------------------------------------
------------------------------------------------------------
------------------------------------------------------RLNH--
-----------------------------TRSRSF-------------------------
------------------------------QCLLC----------------EKS------
----------------FFSKYDLAKHNFV-------------------------------
-----------------------------------------------HTG-ERP------
------------------------------------------------------------
------------------------FKCAI-----CSKAFTRKALLHRHE-----------
------------------------------------R-THTD------------------
----VPK---------FICVY----C--------EKPFLSRQE-----------------
-------------------------MEKHA-ER---------------------HQ----
------------------------------------------------------------
------------------------------------------------------------
---------------------------KK----------------------RPFQCGV--
------CTK-SFAFKQGLERHETV------------------------------------
------------------------------------------------------------
------------------------------------------HST---------------
----------------------NLP-----------------------------------
-------FPCQH------------------CE----------------------------
--RSFSTASK--------------------------------LARHLVA-----------
------------------------------------------------------------
HA----------------------------------------------------------
-----------------------------GKRA---------------------------
------------------------------------------------------------
--------------------YPCKYCH---------------------------------
--------------------------------------------------KSYMLSHHLS
-----------------------------RH-LRTHTQT-----------SDASFVCSEC
KVSYSN---------------------------YNDLLDHALIH--------ATASLKCP
-----------MCRKQ------------------------------IEDIDSVESHMDQH
KQSERHA-----------------------------------------------------
------------------------------------------------------------
------------------------------------------------------------
----------------CEFCDHIFLTQKCLQRHIEDDHVVEMEPYQNEFE-----DDG--
------------------------------------------------------------
--------------------EGEGGVDEKEEHLDD-------------------FEDMDN
VKQEEFVTEYLEDDALYEDHLDDSDES----FTPPPPKQRKT--NPPKDAQQS-------
-----------------------VRQTRSRDAQR------------------------IT
QK----------------------------------------------------------
---TGKNE-----------------GKPHHKLERNLKN-----RRSAK-
>M1BP
--------MS--------------------------------------------------
------------------------------------------------------------
-------------------KSALKHLKS--------------------------------
------------------------------------------------------------
-------------------------------------------TCRVCAKYASN------
-----KRS-PKLF-----------------------------------------------
--------------------------------------------------------ERSN
T-----------------------------------------------------------
---------------------------------------------------KMIDNIEAL
T--GLRL----ENYG----C--LPDQICECCSMELASAVK----LRERCIAAQ-------
--------------------------------------RELLLG----------------
------------------------------------------------------LTEEQR
QGIS-AFYRA-----------------AVMGEDIVQTVK-----------------TPDD
D-------------------------EVYATYQEIVLEEPKEE-----------------
------------------------------------------------------------
------------------------------------------------------------
------------------------------------------------------------
------------------------------------------------------------
------------------------------------------------------------
----------------ID------------------------------------------
--------------------------------------------------DTKVEYDNTY
Y-----------------------------------------------------------
------------------------------------------------------------
----------------EVAEGHAGEDDAASLIEE--------------------------
------------------------------------------------------------
------------------------------------------------------------
------------------------------------------------------------
------------------------------------------------------------
------------------------------------------------------------
------------------------------------------------------------
--------------ADYDSIMAEDEEQQQTLELDEDTE----------------------
------------------------------------------------------------
------------------------------------------------------------
--------------------------------------------------------LIVG
DVNDA--------YV---------------------------------------------
----------------------------Y----------DSD------------------
------------------------------------------------------------
------------------------------------------------------------
--------------------------------------DEVAVLDNVLDDEYEHEN----
------------IVVKKCSLPPKPKVRSDD------------------------------
------------------------------------------------------------
------------------------------------------------------------
------------------------------------------------------------
------------------------------------------------------------
------------------------------------------------------------
---------------------------------------------------ARR------
------------------------------------------------------------
-----------------------------------------------RGT-GGV------
------------------------------------------------------------
------------------------YICEQ-----CGNHIKGRMAFELHC-----------
------------------------------------R-RHRG------------------
----DKQ---------FGCEL----C--------QSRFCTTSE-----------------
-------------------------LKRHM-RK---------------------HT----
------------------------------------------------------------
------------------------------------------------------------
---------------------------GE----------------------RPFACKY--
------CGR-CFTDYTTRVKHERT------------------------------------
------------------------------------------------------------
------------------------------------------HTN---------------
----------------------ERP-----------------------------------
-------YVCGT------------------CG----------------------------
--KAFTTGYI--------------------------------LKNHMLI-----------
------------------------------------------------------------
HS----------------------------------------------------------
-----------------------------GERA---------------------------
------------------------------------------------------------
--------------------YRCELCD---------------------------------
--------------------------------------------------KSFMLPTHLS
-----------------------------TH-FRSGVHK---------------------
------------------------------------------------------------
-------------R----------------------------------HLEKAEMKQVLE
QEQKREL-----------------------------------------------------
------------------------------------------------------------
------------------------------------------------------------
------------------------------------------------------------
------------------------------------------------------------
------------------------------------------------------------
-------KEEEEDSLHI-------------------------------------------
------------------------------------------------------------
------------------------------------------------------------
-------------------------------------------------
>ranshi
--------ME--------------------------------------------------
------------------------------------------------------------
------------------------------------------------------------
------------------------------------------------------------
-----------------------------------------GKVCRTCGKRTNA------
-----ERS-LNIF-----------------------------------------------
--------------------------------------------------------EKRN
Q-----------------------------------------------------------
---------------------------------------------------TTLEHIKLL
T--GAVL----KNCS----T--LPNRLCASCQTCLQQAIS----FRERCLEVQ-------
--------------------------------------RELLHS----------------
------------------------------------------------------------
------------------------------------------------------------
--------------------------QDDEDFLRICQESPKSV-----------------
------------------------------------------------------------
------------------------------------------------------------
------------------------------------------------------------
------------------------------------------------------------
------------------------------------------------------------
----------------LE------------------------------------------
--------------------------------------------------QEELELD---
------------------------------------------------------------
------------------------------------------------------------
------------------LAEISIEVERLDDLNE--------------------------
------------------------------------------------------------
------------------------------------------------------------
------------------------------------------------------------
------------------------------------------------------------
------------------------------------------------------------
------------------------------------------------------------
--------------GPIQSSGFKVEDILNESKINEDEPNNE-------------------
------------------------------------------------------------
------------------------------------------------------------
-----------------------------------------------------------D
DIDYSEMDYLIY------------------------------------------------
---------------------------------------ESD------------------
------------------------------------------------------------
------------------------------------------------------------
--------------------------------------TEVDAKQELKSDSEN-------
------------------------------------------------------------
--------------------------------------------P---------------
------------------------------------------------------------
------------------------------------------------------------
------------------------------------------------------KKRR--
------------------------------------------------------------
---------------------------------------------------NRR------
--------------------------------------------------------NP--
-----------------------------------------------RDS-NRT------
------------------------------------------------------------
------------------------FFCEE-----CGNHIKDRISFILHC-----------
------------------------------------K-RHRG------------------
----VKE---------FGCEF----C--------EDRFCTPAE-----------------
-------------------------LKRHI-RK---------------------HT----
------------------------------------------------------------
------------------------------------------------------------
---------------------------GE----------------------KPFKCRH--
------CSR-SFSDYSTRLKHERT------------------------------------
------------------------------------------------------------
------------------------------------------HTN---------------
----------------------ERP-----------------------------------
-------FVCKE------------------CN----------------------------
--NAFTTSYI--------------------------------LKNHMLV-----------
------------------------------------------------------------
HT----------------------------------------------------------
-----------------------------GEKA---------------------------
------------------------------------------------------------
--------------------FRCDLCD---------------------------------
--------------------------------------------------KLFSRYTHLT
-----------------------------TH-YRSNAHR---------------------
------------------------------------------------------------
-------------R----------------------------------NMQKADTIFDK-
------------------------------------------------------------
------------------------------------------------------------
------------------------------------------------------------
------------------------------------------------------------
------------------------------------------------------------
------------------------------------------------------------
------------------------------------P-----------------------
------------------------------------------------------------
------------------------------------------------------------
-------------------------------------------------
>ouija_board
--------ML--------------------------------------------------
------------------------------------------------------------
------------------------------------------------------------
------------------------------------------------------------
-----------------------------------------NIVCRVCGRQKIC------
-----EKS-LNLF-----------------------------------------------
--------------------------------------------------------DLVN
R-----------------------------------------------------------
---------------------------------------------------KYLKHLHMI
S--GLRL----VDLD----D--VPGFMCLCCQAELRSALA----FRKLCIKTQ-------
--------------------------------------TKWLTI----------------
------------------------------------------------------EDDSSS
GDED-TNDNSE-------------------------------------------------
------------------------------------------------------------
------------------------------------------------------------
------------------------------------------------------------
------------------------------------------------------------
------------------------------------------------------------
------------------------------------------------------------
----------------LE------------------------------------------
------------------------------------------------------------
------------------------------------------------------------
------------------------------------------------------------
--------------SEKCAFSDFGKKKEGELVEE--------------------------
------------------------------------------------------------
------------------------------------------------------------
------------------------------------------------------------
------------------------------------------------------------
------------------------------------------------------------
------------------------------------------------------------
----------------TFQVLIEEEPMDKTLNRDAKAQ----------------------
------------------------------------------------------------
------------------------------------------------------------
------------------------------------------------------------
------------------------------------------------------------
------------------------------------------------------------
------------------------------------------------------------
------------------------------------------------------------
--------------------------------------LREDGIDEK-------------
------------------------------------------------------------
------------------------------------------------------------
------------------------------------------------------------
------------------------------------------------------------
------------------------------------------------------------
------------------------------------------------------------
----------------------------------C-------------------------
----------------VPSQKIIKVS----------------------------------
---------------------------------------------T-KLD-DQI------
------------------------------------------------------------
------------------------YICEL-----CGTHATSKPTFQRHM-----------
------------------------------------R-KHRG------------------
----ERP---------FGCKD----C--------DARFLSAGE-----------------
-------------------------LRAHH-RV---------------------HT----
------------------------------------------------------------
------------------------------------------------------------
---------------------------GE----------------------QPFACRF--
------CEK-RYVSYMGRLIHERT------------------------------------
------------------------------------------------------------
------------------------------------------HTN---------------
----------------------DRP-----------------------------------
-------YVCEE------------------CG----------------------------
--KKFTTAYV--------------------------------LKNHMVI-----------
------------------------------------------------------------
HT----------------------------------------------------------
-----------------------------GERN---------------------------
------------------------------------------------------------
--------------------FRCDICD---------------------------------
--------------------------------------------------RSFQRKAHLV
-----------------------------TH-TRSMMHL---------------------
------------------------------------------------------------
-------------Q----------------------------------NVKKQKS-----
------------------------------------------------------------
------------------------------------------------------------
------------------------------------------------------------
------------------------------------------------------------
------------------------------------------------------------
------------------------------------------------------------
------------------------------------------------------------
------------------------------------------------------------
------------------------------------------------------------
-------------------------------------------------
>CG8159
--------ML--------------------------------------------------
------------------------------------------------------------
------------------------------------------------------------
------------------------------------------------------------
-----------------------------------------QNVCRVCASSTDN------
-----SKS-LKLF-----------------------------------------------
--------------------------------------------------------NSGA
C-----------------------------------------------------------
---------------------------------------------------KVLQQINLL
T--GVLL----QCEP----G--LPDWMCETCQTDLKSAIS----FRDRCLRSQ-------
--------------------------------------KIFEES----------------
------------------------------------------------------LVRNEE
DTFR-SSVRRSAR-----------------------------------------------
----------------------------------SQRQRHEDTAPK--------------
------------------------------------------------------------
------------------------------------------------------------
------------------------------------------------------------
------------------------------------------------------------
-----------------------------------------------TPA---------S
P---------------LE------------------------------------------
------------------------------------------------------------
------------------------------------------------------------
------------------------------------------------------------
-----------VMIKLESLSNGDEEDDGIDHLDS--------------------------
------------------------------------------------------------
------------------------------------------------------------
------------------------------------------------------------
------------------------------------------------------------
------------------------------------------------------------
------------------------------------------------------------
--------------CNEADMELAIKAMSSSTEDDGT------------------------
------------------------------------------------------------
------------------------------------------------------------
------------------------------------------------------------
------------------------------------------------------------
---------------------------------------TSP------------------
------------------------------------------------------------
------------------------------------VRLKR-------------------
--------------------------------------TRRRGLKKGGKGE---------
------------------------------------------------------------
------------------------------------------------------------
------------------------------------------------------------
------------------------------------------------------------
------------------------------------------------------------
------------------------------------------------------------
---------------------------------------------------NRT------
------------------------------------------------------------
-----------------------------------------------KVT-LPV------
------------------------------------------------------------
------------------------FFCDQ-----CGNNITGKSSFDRHL-----------
------------------------------------R-KHSG------------------
----IRP---------FQCEL----C--------PARFLSSGE-----------------
-------------------------LKGHQ-VM---------------------HT----
------------------------------------------------------------
------------------------------------------------------------
---------------------------GD----------------------RKFQCRY--
------CDR-TYVNYSGRLRHERT------------------------------------
------------------------------------------------------------
------------------------------------------HTN---------------
----------------------DRP-----------------------------------
-------FICAQ------------------CG----------------------------
--KSFTNSYI--------------------------------LKNHMLI-----------
------------------------------------------------------------
HT----------------------------------------------------------
-----------------------------GERL---------------------------
------------------------------------------------------------
--------------------FRCELCH---------------------------------
--------------------------------------------------RSFARPTHLK
-----------------------------TH-FRSNTHK---------------------
------------------------------------------------------------
-------------H----------------------------------NLEKSMADAGGV
QLSPSQSADQV-------------------------------------------------
------------------------------------------------------------
------------------------------------------------------------
------------------------------------------------------------
------------------------------------------------------------
-----------------------KFVTEKEPEAEADA---------------------FT
IEVPLPAEQEQDESLGLAALETS-------------------------------------
------------------------------------------TLM-------------YS
TN----------------------------------------------------------
-------------------------------------------------
>nom
--------ML--------------------------------------------------
------------------------------------------------------------
------------------------------------------------------------
------------------------------------------------------------
-----------------------------------------INVCRVCGRSRLC------
-----PKA-VELF-----------------------------------------------
--------------------------------------------------------KPGR
Q-----------------------------------------------------------
---------------------------------------------------DILRRIQLI
T--GILL----QQIP----N--APDMVCFCCQTDLQSAMI----FRRQCILQQ-------
--------------------------------------KKWVPL----------------
------------------------------------------------------LQSDKV
GASE-EK-----------------------------------------------KVEP--
----------------------------------NDPSTKKKTTKR--------------
------------------------------------------------------------
------------------------------------------------------------
------------------------------------------------------------
------------RRG---------------------------------------------
-----------------------------------------------RPR---------M
P---------------LE------------------------------------------
------------------------------------------------------------
------------------------------------------------------------
------------------------------------------------------------
--------------IVDIVVTNESKASAGESVGG--------------------------
------------------------------------------------------------
------------------------------------------------------------
------------------------------------------------------------
------------------------------------------------------------
------------------------------------------------------------
------------------------------------------------------------
---------------DEFDQPVEISNEPDATDSDVNLEEI--------------------
------------------------------------------------------------
------------------------------------------------------------
------------------------------------------------------------
------------------------------------------------------------
---------------------------------------DLP------------------
------------------------------------------------------------
------------------------------------------------------------
----D--------EDGL-------------------------------------------
------------------------------------------------------------
------------------------------------------------------------
------------------------------------------------------------
------------------------------------------------------------
------------------------------------------------------ESDH--
------------------------------------------------------------
--------D---------------------------------------------------
------------------------------------------------------------
-----------------------------------------------LPN-VQI------
------------------------------------------------------------
------------------------HKCDT-----CGIIKNNKSSLVRHQ-----------
------------------------------------F-EHNG------------------
----IRP---------YPCKE----C--------PKTFLVASE-----------------
-------------------------LKAHN-LTH--------------------HT----
------------------------------------------------------------
------------------------------------------------------------
---------------------------LE----------------------PPFACRY--
------CDR-RYFSVVGRKKHERV------------------------------------
------------------------------------------------------------
------------------------------------------HTN---------------
----------------------ERP-----------------------------------
-------FVCDQ------------------CG----------------------------
--KAFTRTCI--------------------------------LKAHMAV-----------
------------------------------------------------------------
HQ----------------------------------------------------------
-----------------------------VVRK---------------------------
------------------------------------------------------------
--------------------YSCDVCD---------------------------------
--------------------------------------------------RSFSLKKHLA
-----------------------------TH-FISNTHK---------------------
------------------------------------------------------------
-------------R----------------------------------NAEAVTSSSEYM
SMLSFESDETW-------------------------------------------------
------------------------------------------------------------
------------------------------------------------------------
------------------------------------------------------------
------------------------------------------------------------
-----------------------SQGTPLTTSIDEDLVQSQFDLLCQEV-----------
------------------------------------------------------------
------------------------------------------------------------
------------------------------------------------------------
-------------------------------------------------
>CG31441
--------MS--------------------------------------------------
------------------------------------------------------------
------------------------ELRS--------------------------------
------------------------------------------------------------
-------------------------------------------ICRTCGKNVTN------
L---QGRA-TKLF-----------------------------------------------
--------------------------------------------------------NKSN
Y-----------------------------------------------------------
---------------------------------------------------HFISILENI
T--DMYL----EFDT----T--LPHLICQCCKVQLDRILT----FRNKCLEVH-------
--------------------------------------KSFMAA----------------
------------------------------------------------------NRKLLR
KKAI--------------------------------------------------------
--------------------------------------VDEELDK---------------
------------------------------------------------------------
------------------------------------------------------------
------------------------------------------------------------
------------------------------------------------------------
------------------------------------------------PD----------
----------------VE------------------------------------------
------------------------------------------------------------
------------------------------------------------------------
------------------------------------------------------------
-------------KLQQDLWDHTDQEMCVAMADT--------------------------
------------------------------------------------------------
------------------------------------------------------------
------------------------------------------------------------
------------------------------------------------------------
---------------------------------------------AG--L----------
------------------------------------------------------------
--------L-----REDHNDNEKAKDAEDATQNEKNQEEQV-------------------
------------------------------------------------------------
------------------------------------------------------------
------------------------------------------------------------
------------------------------------------------------------
------------------------------------------------------------
------------------------------------------------------------
--------------QVQTEEV-EHC-----------------------------------
-------------QEQL---------------------HNMSIISKGVSAR---------
------------------------------------------------------------
-------------------------------------------VP---------------
------------------------------------------------------------
------------------------------------------------------------
------------------------------------------------------------
------------------------------------------------------------
---------------------------------------------------KRT------
------------------------------------------------------------
-----------------------------------------------KRN-SKS------
------------------------------------------------------------
------------------------WFCDQ-----CGGVFKSSTYLKLHL-----------
------------------------------------Q-RHSG------------------
----HKP---------FACDI----C--------QAKYYTDNE-----------------
-------------------------MRRHR-IL---------------------HT----
------------------------------------------------------------
------------------------------------------------------------
---------------------------DA----------------------RPYACRF--
------CSK-TYRGCSSKVVHERT------------------------------------
------------------------------------------------------------
------------------------------------------HTN---------------
----------------------ERP-----------------------------------
-------FQCQH------------------CD----------------------------
--KAFTSTST--------------------------------RQKHEML-----------
------------------------------------------------------------
HT----------------------------------------------------------
-----------------------------NQRK---------------------------
------------------------------------------------------------
--------------------YHCEICD---------------------------------
--------------------------------------------------QWFLRSSHLT
-----------------------------LH-QSTKLHQ---------------------
------------------------------------------------------------
-------------R----------------------------------RAESARIV----
------------------------------------------------------------
------------------------------------------------------------
------------------------------------------------------------
------------------------------------------------------------
------------------------------------------------------------
------------------------------------------------------------
------------------------------------------------------------
------------------------------------------------------------
------------------------------------------------------------
-------------------------------------------------
>CG1792
--------MPNR------------------------------------------------
------------------------------------------------------------
------------------------------------------------------------
------------------------------------------------------------
-------------------------------------------NCRTCGLFIFC------
-----STP-SNLF-----------------------------------------------
--------------------------------------------------------EEPN
S-----------------------------------------------------------
---------------------------------------------------VMLHQIEVL
T--GLFL-L-GGPGN----E--LPPFICSPCELDLQTAIA----FRERVIRTQ-------
--------------------------------------KTLQES----------------
------------------------------------------------------PNLGNA
ELIE-SF-----------------------------------------------------
-----------------------------AVGVEKEIQYAEEVTE---------------
------------------------------------------------------------
------------------------------------------------------------
------------------------------------------------------------
------------------------------------------------------------
------------------------------------------------------------
----------------IE------------------------------------------
------------------------------------------------------------
------------------------------------------------------------
------------------------------------------------------------
------------------VIDLLPEEHLLEETEE--------------------------
------------------------------------------------------------
------------------------------------------------------------
------------------------------------------------------------
------------------------------------------------------------
------------------------------------------------------------
------------------------------------------------------------
--------------------------PYEICEQNEQPQV---------------------
------------------------------------------------------------
------------------------------------------------------------
------------------------------------------------------------
------------------------------------------------------------
---------------------------------------KVP------------------
------------------------------------------------------------
------------------------------------------------------------
--------------------------------------AQEKKLRRSTKTTPTVF-----
----------------------------------------TSVKFA--------------
------------------------------------------------------------
------------------------------------------------------------
------------------------------------------------------------
------------------------------------------------------DNSQ--
------------------------------------------------------------
--------------------------------------------------ATRT------
------------QWSRLTEDEVVALKR---------------------------------
-----------------------------------------------ERR-KRD------
------------------------------------------------------------
------------------------CICEQ-----CGRHFTCPSNFKLHL-----------
------------------------------------L-RHTG------------------
----VKS---------FACDQ----C--------SQQFYTATL-----------------
-------------------------LRRHQ-EL---------------------HA----
------------------------------------------------------------
------------------------------------------------------------
---------------------------GN----------------------ALFQCRY--
------CEA-TYSNASGRIQHERMR-----------------------------------
------------------------------------------------------------
------------------------------------------HTN---------------
----------------------VKP-----------------------------------
-------FTCKE------------------CN----------------------------
--KSFAMSGK--------------------------------LRTHMLS-----------
------------------------------------------------------------
HT----------------------------------------------------------
-----------------------------GVRA---------------------------
------------------------------------------------------------
--------------------FHCDSCQ---------------------------------
--------------------------------------------------VSFVRRSHLT
-----------------------------SH-YRSKGHA---------------------
------------------------------------------------------------
-------------H----------------------------------TSSAQAALDNPV
ELDVKAS-----------------------------------------------------
------------------------------------------------------------
------------------------------------------------------------
------------------------------------------------------------
------------------------------------------------------------
------------------------------------------------------------
----NGMQTGAKDEALLGKSGS--------------------------------------
------------------------------------------------------------
------------------------------------------------------------
-------------------------------------------------
>CG18764
--------MA--------------------------------------------------
------------------------------------------------------------
------------------------------------------------------------
------------------------------------------------------------
------------------------------------------LQCRTCGSIIYN------
-----KMP-KNLF-----------------------------------------------
--------------------------------------------------------HIEN
E-----------------------------------------------------------
---------------------------------------------------KMLQDINLV
T--GTTL----HNDP----E--LPSSICACCTLDLNQAIL----FRERCILTQ-------
--------------------------------------KQLVHR----------------
------------------------------------------------------RRSPEA
KEPA-EDVEEMAS-------------------------------------------PPDC
L------------------------NDPFGEVDEYIVESPEEV-----------------
------------------------------------------------------------
------------------------------------------------------------
------------------------------------------------------------
------------------------------------------------------------
------------------------------------------------------------
----------------LDHDS---------------------------------------
---------D--------------------------------------------------
------------------------------------------------------------
------------------------------------------------------------
---------AHHDLDEDNYIDSVEDVDALQDMAE--------------------------
------------------------------------------------------------
------------------------------------------------------------
------------------------------------------------------------
------------------------------------------------------------
------------------------------------------------------------
------------------------------------------------------------
--------VAEEDSQDVESLISSVQKELESICNDDSNSDNN-------------------
------------------------------------------------------------
------------------------------------------------------------
------------------------------------------------------------
--DYMEPQNGSY------------------------------------------------
----------------------------FNETINEYEVSSNP------------------
------------------------------------------------------------
------------------------------------------------------------
-------------NTPLP--------------------ESKSAAGRSTKPATTKP-----
------------------------------------------------------------
------------------------------------------------------------
------------------------------------------------------------
------------------------------------------------------------
------------------------------------------------------------
------------------------------------------------------------
---------------------------------------------------KRKKQ----
----------YVTWKNMTEEQIIERKR---------------------------------
-----------------------------------------------LQR-KRE------
------------------------------------------------------------
------------------------CVCEQ-----CGRQFTDQSNFKLHM-----------
------------------------------------L-RHTG------------------
----NKN---------FACQQ----C--------GKRFYTDHL-----------------
-------------------------MTLHQ-RII--------------------HQ----
------------------------------------------------------------
------------------------------------------------------------
---------------------------GE----------------------KPYDCRF--
------CTK-SFHNSNTRLIHERT------------------------------------
------------------------------------------------------------
------------------------------------------HTN---------------
----------------------AKP-----------------------------------
-------YSCHH------------------CD----------------------------
--KCFKSASG--------------------------------RKRHELI-----------
------------------------------------------------------------
HT----------------------------------------------------------
-----------------------------GVRA---------------------------
------------------------------------------------------------
--------------------FACTICK---------------------------------
--------------------------------------------------QSFQRNTHLK
-----------------------------AH-LRSKFHT---------------------
------------------------------------------------------------
-----------------------------------------------AKAKTIGAEVLQ-
------------------------------------------------------------
------------------------------------------------------------
------------------------------------------------------------
------------------------------------------------------------
------------------------------------------------------------
------------------------------------------------------------
------------------------------------------------------------
------------------------------------------------------------
------------------------------------------------------------
----------------------------------------L--------
>CG17802
--------MT--------------------------------------------------
------------------------------------------------------------
------------------------------------------------------------
------------------------------------------------------------
------------------------------------------PQCRLCGDLIYT------
-----QNP-VNIF-----------------------------------------------
--------------------------------------------------------DENS
------------------------------------------------------------
---------------------------------------------------KMVRQIALV
T--GLWL----TDHS----K--MPRNMCSCCLLSLKSAIA----FRQACIKTN-------
--------------------------------------NRLTIQ----------------
------------------------------------------------------RRSVEA
KDDG-CWADPL-------------------------------------------------
-------------------------SDAHEGLKINDAEVEQEVLYEVSY-----------
------------------------------------------------------------
------------------------------------------------------------
------------------------------------------------------------
----------ADNEG---------------------------------------------
------------------------------------------------------------
----------------LEEDH---------------------------------------
---------DLYK---------------------------------KEEEESEVNENKE-
------------------------------------------------------------
------------------------------------------------------------
------FEDIACEIPFSKEDDEQEQQQEYEDMVD--------------------------
------------------------------------------------------------
------------------------------------------------------------
------------------------------------------------------------
------------------------------------------------------------
------------------------------------------------------------
------------------------------------------------------------
------KKTGHDDGEESQECEESQPDEEESQQNEEDEEESQ-------------------
------------------------------------------------------------
------------------------------------------------------------
----------------------------------------------------------ED
DDELWQNEDGDS------------------------------------------------
---------------------------------------DTD------------------
------------------------------------------------------------
------------------------------------------------------------
-------------ADSMSD---------------IEATSRQSALDEDKKPRRKYT-----
------------------------------------------------------------
------------------------------------------------------------
------------------------------------------------------------
------------------------------------------------------------
------------------------------------------------------------
------------------------------------------------------------
---------------------------------------------------KRSSP----
----------KNDDTDFLKPAKKKRKT---------------------------------
-----------------------------------------------YIS-QKV------
------------------------------------------------------------
------------------------HICDH-----CGKKFTDKGNFNLHV-----------
------------------------------------L-RHSG------------------
----VKP---------FECPE----C--------GQKEFNRYI-----------------
-------------------------LNIHI-RVK--------------------HR----
------------------------------------------------------------
------------------------------------------------------------
---------------------------GE----------------------KPYACQF--
------CDE-RFVHSTMRSRHENRV-----------------------------------
------------------------------------------------------------
------------------------------------------HRN---------------
----------------------KKT-----------------P-------KN--------
-------FKCNY------------------CD----------------------------
--KRYESNYQ--------------------------------RAKHEVV-----------
------------------------------------------------------------
HT----------------------------------------------------------
-----------------------------GERN---------------------------
------------------------------------------------------------
--------------------FHCEVCK---------------------------------
--------------------------------------------------VSFTRNSNLK
-----------------------------TH-YRSRQHQ---------------------
------------------------------------------------------------
-------------N----------------------------------KLIAMSAKSEID
SKNK--------------------------------------------------------
------------------------------------------------------------
------------------------------------------------------------
------------------------------------------------------------
------------------------------------------------------------
------------------------------------------------------------
------------------------------------------------------------
------------------------------------------------------------
------------------------------------------------------------
-------------------------------------------------
>trade_embargo
--------MK--------------------------------------------------
------------------------------------------------------------
------------------------------------------------------------
------------------------------------------------------------
-----------------------------------TESNEKWVVCRVCLNNPSEGE--EL
L--------HDIF-----------------------------------------------
--------------------------------------------------------SETA
ST----------------------------------------------------------
---------------------------------------------------RLDQMLHIC
A--GIPV----SLDD----N--FPDKMCSKCVRCLRLCYK----FRLTCQRSH-------
--------------------------------------QHIMDM----------------
------------------------------------------------------LDREAS
NANA-AGEGDLLS-----------------------------------------------
--------------------------------------IAEDLS----------------
------------------------------------------------------------
------------------------------------------------------------
------------------------------------------------------------
------------------------------------------------------------
------------------------------------------------------------
----------------VE------------------------------------------
------------------------------------------------------------
------------------------------------------------------------
------------------------------------------------------------
----------SVLKSWEDYASQLDGGMKVEGEED--------------------------
-------------------------------------------------------QQHQV
ITYVVEDG---------------DTDDTNMFDVH--------------------------
------------------------------------------------------------
----------------------------------DPTQ----------------------
--------------------------------------------PVPNEIEE--------
------------------------------------------------------------
---------AETYAEYEEYELLTNENSPEIAQEKGSTGTDVAT-----------------
------------------------------------------------------------
------------------------------------------------------------
------------------------------------------------------------
------------------------------------------------------------
---------------------------------------EEP------------------
------------------------------------------------------------
------------------------------------------------------------
--------------------------------------PEEEIAEDILDSDEDYD-----
------------------PTHAKPEKCDRSG-----------------------------
------------------------------------------RKP---------------
------------------------------------------------------------
------------------------------------------------------------
------------------------------------------------------VAYH--
--------------------------KNSPKVETF-------------------------
---------------------------------------------------KKK------
-----------------------------------------------------VGRKP--
-----------------------------------------------RNK-LST------
------------------------------------------------------------
------------------------YICDV-----CGNIYPTQARLTEHM-----------
------------------------------------K-FHSG------------------
----VKP---------HECEI----C--------GRGFVQNQQ-----------------
-------------------------LVRHM-NT---------------------HT----
------------------------------------------------------------
------------------------------------------------------------
---------------------------GN----------------------RPYKCNY--
------CPA-AFADRSTKTKHHRI------------------------------------
------------------------------------------------------------
------------------------------------------HTK---------------
----------------------ERP-----------------------------------
-------YVCDV------------------CS----------------------------
--RTFTYSDN--------------------------------LKFHKMI-----------
------------------------------------------------------------
HT----------------------------------------------------------
-----------------------------GEKP---------------------------
------------------------------------------------------------
--------------------HVCDLCG---------------------------------
--------------------------------------------------KGFVKAYKLR
-----------------------------LH-RETHNRRIT-------------------
------------------------------------------------------------
-----------W-R---------------------------------NDAEESTKAEDVK
GETPEFLNE---------------------------------------------------
------------------------------------------------------------
-----------------------------------------------------LPKE---
------------------------------------------------------------
------------------------------------------------------------
------------------------------------------------------------
------------------------------------------------------------
------------------------------------------------------------
------------------------------------------------------------
-------------------------------------------------
>CG4936
--------MRDS------------------------------------------------
------------------------------------------------------------
------------------AAHASPAAAA--------------------------------
------------------------------------------------------------
------------------------------------TSTQKWIVCRVCLQQPKE-----P
M--------ASIF-----------------------------------------------
--------------------------------------------------------NDDS
EK----------------------------------------------------------
---------------------------------------------------DLTHMIREC
G--GVPI----KQFD----H--YPDKICEKCFKVLKMAFK----FRETCQRSY-------
--------------------------------------GHLRQFVGPVE-----------
------------------------------------------------------VEQRPP
EKKG-SETATKL------------------------------------------------
--------------------------EPDVDPDEAEQEPEHDEEDEDVD-----------
------------------------------------------------------------
------------------------------------------------------------
------------------------------------------------------------
------------------------------------------------------------
------------------------------------------------------------
----------------LDESHYAEA-----------------------------------
---------D--------------------------------------------------
------------------------------------------------------------
------------------------------------------------------------
---------DAAETQGGVFHDEIEDGILVELEKD--------------------------
-------------------------------------------------------RIVHV
KNEQVEE----------------DGIIEEVYDVYETY-----------------------
------------------------------------------------------------
------------------------------EGDLIPDQ----------------------
--------------------------------------------GYDHEMAD--------
------------------------------------------------------------
------QALSELSAEIEYLDQVEHDQLTESAHEDDAEVDLN-------------------
------------------------------------------------------------
------------------------------------------------------------
----------------------------------------------------------ST
EEEFVPSKSVRA------------------------------------------------
----------------------------SIHARNATKRRVNPRR----------------
------------------------------------------------------------
------------------------------------------------------------
--------------------------------------SATSTASVAVESSTSKT-----
------------------TDRGNPLKVRRGN-----------------------------
------------------------------------------SDSAG-------------
------------------------------------------------------------
------------------------------------------------------------
------------------------------------------------------------
------------------------------------------------------------
---------------------------------------------------SKMS-----
----------IKSEKDISIGEVLARKHSGIKTK-------------------G-GH--KI
--------LLG------------------------------------DKK-EFK------
------------------------------------------------------------
------------------------YICDV-----CGNMYPSQSRLTEHI-----------
------------------------------------K-VHSG------------------
----VKP---------HECEI----C--------GHCFAQAQQ-----------------
-------------------------LARHM-NT---------------------HT----
------------------------------------------------------------
------------------------------------------------------------
---------------------------GN----------------------RPYKCSY--
------CPA-AFADLSTRNKHHRI------------------------------------
------------------------------------------------------------
------------------------------------------HTN---------------
----------------------ERP-----------------------------------
-------YECDV------------------CH----------------------------
--KTFTYTNT--------------------------------LKFHKMI-----------
------------------------------------------------------------
HT----------------------------------------------------------
-----------------------------GEKP---------------------------
------------------------------------------------------------
--------------------HVCDVCG---------------------------------
--------------------------------------------------KGFPQAYKLR
-----------------------------NH-RVIHERR---------------------
------------------------------------------------------------
------------GQ---------------------------------SARESVAGLVSYD
TANIVGL-----------------------------------------------------
-----------------DM-----------------------------------------
------------------------------------------------------------
------------------------------------------------------------
------------------------------------------------------------
------------------------------------------------------------
------------------------------------------------------------
------------------------------------------------------------
------------------------------------------------------------
-------------------------------------------------
>CG4854
--------MH--------------------------------------------------
------------------------------------------------------------
-----------------------TNVDS--------------------------------
------------------------------------------------------------
----------------------------------------RDLKCRICLVQPKD------
---------ESLM-----------------------------------------------
------------------------------------------------------------
--------------PTEP------------------------------------------
---------------------------------------------------DFPDKIKRC
T--GVEL----SESP----D--WPNRICTSCALLLRAALK----LRSLCQQTE-------
--------------------------------------KDLKEQ-----K----------
------------------------------------------------------LQEIN-
------------------------------------------------------------
------------------------------------------------------------
------------------------------------------------------------
------------------------------------------------------------
------------------------------------------------------------
------------------------------------------------------------
------------------------------------------------------------
----------------IE------------------------------------------
------------------------------------------------------------
------------------------------------------------------------
--------------------------------------------------------I---
------------------VHDEQETKKKTESRDL--------------------------
------------------------------------------------------------
------------------------------------------------------------
------------------------------------------------------------
------------------------------------------------------------
------------------------------------------------------------
------------------------------------------------------------
--------------SKNEATGSDSELEYEYLDSYDVTLESSEDVA---------------
------------------------------------------------------------
------------------------------------------------------------
----------------------------------------------------------CS
ADELVSIEPAI-------------------------------------------------
---------------------------------------SAP------------------
------------------------------------------------------------
------------------------------------------------------------
-------------EESV-------------------------------------------
-----------------YSLSPKPVTFEDED-----------------------------
------------------------------------------------------------
------------------------------------------------------------
------------------------------------------------------------
------------------------------------------------------------
------------------------------------------------------------
------------------------------------------------------------
------------------------------------------------------------
-----------------------------------------------SGQ-AAS------
------------------------------------------------------------
------------------------FTCNI-----CNNVYSERVKLTNHM-----------
------------------------------------K-VHSA------------------
----KKP---------HECEI----C--------HKRFRQTPQ-----------------
-------------------------LARHM-NT---------------------HT----
------------------------------------------------------------
------------------------------------------------------------
---------------------------GN----------------------RPYKCDY--
------CDS-RFADPSTRIKHQRI------------------------------------
------------------------------------------------------------
------------------------------------------HTN---------------
----------------------ERP-----------------------------------
-------YKCEF------------------CS----------------------------
--RSFGYSNV--------------------------------LRVHLKT-----------
------------------------------------------------------------
HT----------------------------------------------------------
-----------------------------GERP---------------------------
------------------------------------------------------------
--------------------FSCQYCQ---------------------------------
--------------------------------------------------KSFSQLHHKN
-----------------------------SH-EKSHKRT---------------------
------------------------------------------------------------
-------------K----------------------------------EVK---------
------------------------------------------------------------
------------------------------------------------------------
------------------------------------------------------------
------------------------------------------------------------
------------------------------------------------------------
------------------------------------------------------------
------------------------------------------------------------
------------------------------------------------------------
------------------------------------------------------------
-------------------------------------------------
>CG4424
--------ME--------------------------------------------------
------------------------------------------------------------
---------------------IRLNMMT--------------------------------
------------------------------------------------------------
-------------------------------------------LCRTCLQDGEA-----H
M--------VSIF-----------------------------------------------
--------------------------------------------------------QTAD
DRL-----------PGGV------------------------------------------
---------------------------------------------------SLCDKIESL
S--GIQIRA-TAKEE----V--LPTRICLRCKAFLTLAHK----FRQICQRSN-------
--------------------------------------EFLREY----------------
------------------------------------------------------VIKDA-
------------------------------------------------------------
----------------------------------VEQGVVKEV-----------------
------------------------------------------------------------
------------------------------------------------------------
------------------------------------------------------------
------------------------------------------------------------
------------------------------------------------------------
----------------VQ------------------------------------------
------------------------------------------------------------
------------------------------------------------------------
------------------------------------------------------------
--------------QTRPSTPPPIETEQLEPPED--------------------------
------------------------------------------------------------
------------------------------------------------------------
------------------------------------------------------------
------------------------------------------------------------
------------------------------------------------------------
------------------------------------------------------------
--------------EVLEEGVWSTEDPIEETPHGPAEKERP-------------------
------------------------------------------------------------
------------------------------------------------------------
------------------------------------------------------------
------------------------------------------------------------
-------------------------------TVLTVEMLPAP------------------
------------------------------------------------------------
------------------------------------------------------------
---------------------------------------------------YPPP-----
------------------ASTPPP------------------------------------
-------------------------------------------APAG-------------
------------------------------------------------------------
------------------------------------------------------------
------------------------------------------------------------
------------------------------------------------------------
------------------------------------------------------------
------------------------------------------------------------
-----------------------------------------------AVK-GKL------
------------------------------------------------------------
------------------------HVCAI-----CGNGYPRKSTLDTHM-----------
------------------------------------R-RHND------------------
----ERP---------YECEI----C--------HKSFHVNYQ-----------------
-------------------------LKRHI-RQ---------------------HT----
------------------------------------------------------------
------------------------------------------------------------
---------------------------GA----------------------KPYTCQY--
------CQR-NFADRTSLVKHERT------------------------------------
------------------------------------------------------------
------------------------------------------HRN---------------
----------------------ERP-----------------------------------
-------YACKT------------------CG----------------------------
--KKFTYASV--------------------------------LKMHYKT-----------
------------------------------------------------------------
HT----------------------------------------------------------
-----------------------------GEKP---------------------------
------------------------------------------------------------
--------------------HICQLCN---------------------------------
--------------------------------------------------KSFARIHNLV
-----------------------------AH-LQTQQHI---------------------
------------------------------------------------------------
-------------N----------------------------------DPRLTAYLSTFK
VGITVANA----------------------------------------------------
------------------------------------------------------------
------------------------------------------------------------
------------------------------------------------------------
------------------------------------------------------------
------------------------------------------------------------
------------------------------------------------------------
------------------------------------------------------------
------------------------------------------------------------
-------------------------------------------------
>CG14711
--------MP--------------------------------------------------
------------------------------------------------------------
------------------------------------------------------------
------------------------------------------------------------
----------------------------------------EYMLCRICLTEDIN------
-----SEAMAPLF-----------------------------------------------
--------------------------------------------------------DDND
AQCR--------------------------------------------------------
---------------------------------------------------ELVRKIEEV
G--SIKL----VPLQ----N--IPSMLCYSCVERLTSAHK----FRELCQESE-------
--------------------------------------RTFATN----------------
------------------------------------------------------VVKAEM
KSEP--------------------------------------------------------
---------------------------------------TDEVPHVVAD-----------
------------------------------------------------------------
------------------------------------------------------------
------------------------------------------------------------
N-----------------------------------------------------------
------------------------------------------------------------
----------------IE------------------------------------------
------------------------------------------------------------
------------------------------------------------------------
------------------------------------------------------------
----------YIYESANDFIDGVEDDIGMENIME--------------------------
------------------------------------------------------------
------------------------------------------------------------
------------------------------------------------------------
----------------------------------EPLE----------------------
------------------------------------------------------------
------------------------------------------------------------
------------DGVGETSQAYETSTVVDDLDEDDLLVPNSTDSD---------------
------------------------------------------------------------
------------------------------------------------------------
------------------------------------------------------------
------------------------------------------------------------
---------------------------------------YQP------------------
-----------------------------------------------------------I
----------------------ERC-----------------------------------
-------------RKAK---------------------VRKTRMTKRGRGR---------
------------------------------------------------------------
--------------------------------------------PRG-------------
------------------------------------------------------------
------------------------------------------------------------
-----------------------------------------------------ASSGH--
------------------------------------------------------------
---------------------------------------------------PRS------
----------------FSEERPPVQASFKS--------------------------SP--
-----------------------------------------------EVS-STN------
------------------------------------------------------------
------------------------IMCEI-----CGNIYSKRAALNIHM-----------
------------------------------------R-RHMA------------------
----EKP---------FKCEI----C--------SKSFAGPSE-----------------
-------------------------LNRHI-RV---------------------HT----
------------------------------------------------------------
------------------------------------------------------------
---------------------------GE----------------------KPFLCKY--
------CNR-SFADRSSNIRHERT------------------------------------
------------------------------------------------------------
------------------------------------------HTN---------------
----------------------ERP-----------------------------------
-------FTCST------------------CG----------------------------
--KAFSYSNV--------------------------------LKNHMLT-----------
------------------------------------------------------------
HT----------------------------------------------------------
-----------------------------GEKP---------------------------
------------------------------------------------------------
--------------------FLCRVCN---------------------------------
--------------------------------------------------KTFSRKHQLD
-----------------------------QH-LGTMTHQ---------------------
------------------------------------------------------------
-------------Q----------------------------------TVIHHKNERT--
------------------------------------------------------------
------------------------------------------------------------
------------------------------------------------------------
------------------------------------------------------------
------------------------------------------------------------
------------------------------------------------------------
------------------------------------------------------------
--------------------------------------------------------GRY-
------------------------------------------------------------
-------------------------------------------------
>CG14710
--------MA--------------------------------------------------
------------------------------------------------------------
------------------------------------------------------------
------------------------------------------------------------
-------------------------------------SLPVILQCRICLGDFEE------
-----SQM-ICLFG----------------------------------------------
--------------------------------------------------------DKGE
S-----------------------------------------------------------
---------------------------------------------------DLRKKLELC
C--RIRV----RQSP----Q--LPEKACNSCCEFVQMWFN----FRQMCLNSQ-------
--------------------------------------VYWETS----------------
------------------------------------------------------SSERPE
ALAQ-ASDAEYML-----------------------------------------------
-----------------------YLYENLHLKLGTENQEKEEITA---------------
------------------------------------------------------------
------------------------------------------------------------
------------------------------------------------------------
------------------------------------------------------------
------------------------------------------------------------
----------------IE------------------------------------------
------------------------------------------------------------
------------------------------------------------------------
------------------------------------------------------------
------------------EGDEQQEDQSQEVLDF--------------------------
--------------------------------------------------------NGFI
INESIEE------------------------DE---------------------------
------------------------------------------------------------
----------------------------------EPN-----------------------
-------------------------------------------TESPEQI----------
---------------------------------------------L--------------
--------------ISHMDSYVDDQQMEELIDDKGELVEEL-------------------
------------------------------------------------------------
------------------------------------------------------------
----------------------------------------------------------SN
ANTFYEVEYGDE------------------------------------------------
----------------------------------ELLMSSAP------------------
------------------------------------------------------------
------------------------------------------------------------
-----SP------HPSFK------------------------------------------
------------------MDKQKPGRPRKPD---------AELKF---------------
------------------------------------------------------------
------------------------------------------------------------
------------------------------------------------------------
------------------------------------------------------------
------------------------------------------------------------
---------------------------------------------------KRK------
---------------DINAKERGNQPK---------------------------------
-----------------------------------------------CKE-EEK------
------------------------------------------------------------
------------------------FMCIL-----CGNVFYKKSVFTAHM-----------
------------------------------------M-THSE------------------
----YKP---------HQCEI----C--------NKSFRQMGE-----------------
-------------------------LRAHI-RR---------------------HT----
------------------------------------------------------------
------------------------------------------------------------
---------------------------GD----------------------RPYKCMY--
------CDR-HFYDRSERVRHERV------------------------------------
------------------------------------------------------------
------------------------------------------HTN---------------
----------------------TRP-----------------------------------
-------YACQE------------------CG----------------------------
--KTFTHTAI--------------------------------LKNHILS-----------
------------------------------------------------------------
HS----------------------------------------------------------
-----------------------------AQKN---------------------------
------------------------------------------------------------
--------------------YNCGICC---------------------------------
--------------------------------------------------KSFTLLHQLK
-----------------------------AH-LQTLTHR---------------------
------------------------------------------------------------
-------------N----------------------------------KMEQTIPSSPEM
LES---------------------------------------------------------
------------------------------------------------------------
------------------------------------------------------------
------------------------------------------------------------
------------------------------------------------------------
------------------------------------------------------------
------------------------------------------------------------
------------------------------------------------------------
------------------------------------------------------------
-------------------------------------------------
>CG9215
--------MS--------------------------------------------------
------------------------------------------------------------
-----------------------NNLQP--------------------------------
------------------------------------------------------------
------------------------------------RVVDLGVACLVCLAEEPE------
A--------SSIYGH---------------------------------------------
--------------------------------------------------------DPES
PHM---------------------------------------------------------
---------------------------------------------------LILDKIRCC
T--SLQL----DSSPSQLQR--WPDKICKQCHLELSVSYR----FHEKCTAVQ-------
--------------------------------------KLFRSA----------------
------------------------------------------------------SRSTST
SAVF-AAAAAA---------------------------------------------PPAP
M---------------------------------LVDKQQEQLKLD--------------
------------------------------------------------------------
------------------------------------------------------------
------------------------------------------------------------
------------------------------------------------------------
------------------------------------------------------------
----------------LEQAHVRLP-----------------------------------
----------------------------------------------ATLKIRRLNVE---
---------------------------------P----C---------------------
------------------------------------------------------------
-----SSSSVSGTITTSTEPSEDVKEEKTDSLSL--------------------------
------------------------------------------------------------
------------------------------------------------------------
------------------------------------------------------------
----------------------------------IPDGAMV-------------------
------------------------------------------------------------
---------------------------------------------L--------------
-------SLNDFQAQDSITQQAEEKDPKKQQDEDEGQAKMLEL-----------------
------------------------------------------------------------
-------DPWDDE-----------------------------------------------
------------------------------------------------------------
------------------------------------------------------------
---------------------------------------NTP------------------
------------------------------------------------------------
------------------------------------------------------------
-------------EHLYE--------------------IETPLIEESVVASPPLP-----
------------LPPTHPANQQKKRTYRRVS-----------------------------
--------------------------------------------P---------------
------------------------------------------------------------
------------------------------------------------------------
------------------------------------------------------NVKH--
------------------------------------------------------------
---------------------------------------------------EKLT-----
----------ANVDDDFKAGSTTKRR----------------------------------
-----------------------------------------------NCE-RSP------
------------------------------------------------------------
------------------------KICDV-----CGNTYKYQHALNAHM-----------
------------------------------------R-RHNN------------------
----ERP---------YSCEV----C--------QKAFISNVE-----------------
-------------------------LRRHM-RV---------------------HT----
------------------------------------------------------------
------------------------------------------------------------
---------------------------GQ----------------------KPYSCRH--
------CER-RFSDFGSSKKHERI------------------------------------
------------------------------------------------------------
------------------------------------------HTG---------------
----------------------ERP-----------------------------------
-------YVCEV------------------CN----------------------------
--KGFAYAHV--------------------------------LSAHRRT-----------
------------------------------------------------------------
HT----------------------------------------------------------
-----------------------------GKKQ---------------------------
------------------------------------------------------------
--------------------FQCTQCD---------------------------------
--------------------------------------------------KGFTKKTYLS
-----------------------------AH-MEQHRGS---------------------
------------------------------------------------------------
-----------------------------------------------GNGEASVASSSAD
ASSRNQNASAR-------------------------------------------------
------------------------------------------------------------
------------------------------------------------------------
------------------------------------------------------------
------------------------------------------------------------
-----------------------KESARKQQQIPESFSLDSVELEQTKVLEECIVANDFM
FNEEDNAEQEANDREGLQHDDSY-------------PYVGGY------------------
---------------------------QSVDSVKE----LVGDLLDTEEFCD---ESKYM
IE----------------------------------------------------------
-------------------------------------------------
>CG6813
--------MR--------------------------------------------------
------------------------------------------------------------
------------------------------------------------------------
------------------------------------------------------------
-----------------------------------------ILNCRICSRSDAP------
---------IDLF-----------------------------------------------
--------------------------------------------------------GPGN
G-----------------------------------------------------------
---------------------------------------------------HLVRQIHSI
T--GVEL----SCKK----E--ISGQMCTTCLDNLQAAIK----FRQRCIIAE-------
--------------------------------------KQNLER----------------
------------------------------------------------------------
------------------------------------------------------------
------------------------------------------------------------
------------------------------------------------------------
------------------------------------------------------------
------------------------------------------------------------
------------------------------------------------------------
------------------------------------------------------------
----------------IE------------------------------------------
------------------------------------------------------------
------------------------------------------------------------
------------------------------------------------------------
----------------CDSKDCSTDPIIYEDIDD--------------------------
------------------------------------------------------------
------------------------------------------------------------
------------------------------------------------------------
------------------------------------------------------------
------------------------------------------------------------
------------------------------------------------------------
----------------------------NQIESELDES---I------------------
----------------------------------------------LC------------
--------PEV-------------------------------------------------
---------------------------------------------------KDL------
------------------------------------------------------------
-------------------------------PMPSAEKVSAP------------------
------------------------------------------------------------
------------------------------------------------------------
------------------------------------------------------------
------------------------------------------------------------
------------------------------------------------------------
------------------------------------------------------------
------------------------------------------------------------
-----------------------------------------------------TSLNH--
------------------------------------------------------------
---------------------------------------------------QKSI-----
------------------------------------------------------------
-----------------------------------------------GGG-TGP------
------------------------------------------------------------
------------------------YVCPD-----CGRIINNKSNFQEHT-----------
------------------------------------L-RHTG------------------
----IKN---------FHCVF--LNC--------ERSFATRKE-----------------
-------------------------LTSHT-RI---------------------HT----
------------------------------------------------------------
------------------------------------------------------------
---------------------------GE----------------------QPYVCVY--
------CPR-RFSSSGARQEHHRR------------------------------------
------------------------------------------------------------
------------------------------------------HRN---------------
----------------------ERR-----------------------------------
-------YECDT------------------CK----------------------------
--KSFVSSGC--------------------------------LRKHKMI-----------
------------------------------------------------------------
HV----------------------------------------------------------
-----------------------------DARN---------------------------
------------------------------------------------------------
--------------------HYCYVCQ---------------------------------
--------------------------------------------------KHFKRISHLM
-----------------------------TH-LSSNIHK---------------------
------------------------------------------------------------
-------------R----------------------------------KEEKLTELAIEQ
------------------------------------------------------------
------------------------------------------------------------
------------------------------------------------------------
------------------------------------------------------------
------------------------------------------------------------
------------------------------------------------------------
------------------------------------------------------------
------------------------------------------------------------
------------------------------------------------------------
-------------------------------------------------
>CG17806
--------MT--------------------------------------------------
------------------------------------------------------------
------------------------------------------------------------
------------------------------------------------------------
------------------------------------------TLCRTCGQEAEH------
A--------KSLF-----------------------------------------------
--------------------------------------------------------DKEA
R-----------------------------------------------------------
---------------------------------------------------DVLSNILKL
T--GFWL----RNQP----G--VPTRICLSCLLDLNDAIA----FRERCIRTN-------
--------------------------------------SSWFEK----------------
------------------------------------------------------QGKQED
SDTE-TAREGGNN-----------------------------------------------
----------------------RLESRVDVMPISIAQPQRRRILPQRSK-----------
------------------------------------------------------------
------------------------------------------------------------
------------------------------------------------------------
-----------KVDGV--------------------------------------------
------------------------------------------------PLKT--------
----------------VE------------------------------------------
------------------------------------------------------------
--------------------------------TP---I----------------------
------------------------------------------------------------
------YPLVVPEIPPADLVDPLRCEDPIQVKSE--------------------------
------------------------------------------------------------
------------------------------------------------------------
------------------------------------------------------------
------------------------------------------------------------
----------------------------------------------P-------------
------------------------------------------------------------
--------------------QLSSDYPVESMNHEEPASEMPQVMK---------------
------------------------------------------------------------
------------------------------------------------------------
------------------------------------------------------------
------------------------------------------------------------
---------------------------------------EEPRTLQVIGEVQKNR-----
------------------------------------------------------------
-------------RKPRSKGCLEEC-----------------------------------
------P------GKDM---------------------AKIENIDSTTNKTK--------
------------------------------------------------------------
------------------------------------------------------------
------------------------------------------------------------
------------------------------------------------------------
------------------------------------------------------------
------------------------------------------------------------
---------------------------------------------------EEK------
----------------YATRNKWGAAKRAY------------------------------
-----------------------------------------------ALE-HRL------
------------------------------------------------------------
------------------------YFCDQ-----CGKTFSEKGNFNVHL-----------
------------------------------------R-RHKG------------------
----TKE---------FQCQE----C--------DRMEFTQHL-----------------
-------------------------LNLHV-RIK--------------------HR----
------------------------------------------------------------
------------------------------------------------------------
---------------------------GE----------------------LPYVCKY--
------CGK-RFDNCLKRLNHERN------------------------------------
------------------------------------------------------------
------------------------------------------HKE---------------
-------------------SPVHRP-----------------------------------
-------HVCST------------------CQ----------------------------
--KAFKTSTA--------------------------------LKDHIVV-----------
------------------------------------------------------------
HT----------------------------------------------------------
-----------------------------GEQP---------------------------
------------------------------------------------------------
--------------------FHCELCQ---------------------------------
--------------------------------------------------TFFNRRNALA
-----------------------------TH-YKSKHHR---------------------
------------------------------------------------------------
-----------------------------------------------LKVEEQSKMPKMD
ATVQADG-----------------------------------------------------
------------------------------------------------------------
------------------------------------------------------------
------------------------------------------------------------
------------------------------------------------------------
------------------------------------------------------------
------------------------------------------------------------
------------------------------------------------------------
------------------------------------------------------------
-------------------------------------------------
>CG6808
--------ME--------------------------------------------------
------------------------------------------------------------
------------------------------------------------------------
--------------------------------------I---------------------
--------------------------------------SIKWSMCRTCRKKGTQ------
-----STL-QSLF-----------------------------------------------
--------------------------------------------------------ESNA
H-----------------------------------------------------------
------------------------------------------------------KLLISY
A--GTSV----KPDD----G--LPDQICTVCLMQLEEVDR----FLSACKQSD-------
--------------------------------------AHLRSL----------------
------------------------------------------------------VRQTLS
SASA-FETLE--------------------------------------------------
----------------------------DKDQLEQKKRARKQN-----------------
------------------------------------------------------------
------------------------------------------------------------
------------------------------------------------------------
-----------------------------ISGRL--------------------------
------------------------------------------------------------
----------------IE------------------------------------------
------------------------------------------------------------
------------------------------------------------------------
------------------------------------------------------------
----------------ENPINFKTQENALETTKD--------------------------
------------------------------------------------------------
-------------------------------DEIL-------------------------
------------------------------------------------------------
------------------------------------------------------------
----------------------------------------------P--I----------
------------------------------------------------------------
---------NKFSSDFVFDLNVNAENEKDIHQEDYTISDMD-------------------
------------------------------------------------------------
------------------------------------------------------------
------------------------------------------------------LDREIS
DQNYS-------------------------------------------------------
----------------------------------ETYSQESS------------------
------------------------------------------------------------
------------------------------------------------------------
--------------------------------------AATDSIQETSEDYHNLE-----
------------------------------------------------------------
--------------------------------------------P---------------
------------------------------------------------------------
------------------------------------------------------------
------------------------------------------------------SADYVI
D-----------------------------------------------------------
------------------------------LGVACE------------------------
------------------------------------------------------------
---------------------------------------------------PDK------
------------------------------------------------------------
------------------------YRCKI-----CSNTYRCLSQLNAHS-----------
------------------------------------Q-VHRK------------------
----EKD---------HQCEV----C--------QKTFRAACN-----------------
-------------------------LKTHM-RT---------------------HT----
------------------------------------------------------------
------------------------------------------------------------
---------------------------GE----------------------KPYQCCY--
------CSR-RFADNSTHRKHERL------------------------------------
------------------------------------------------------------
------------------------------------------HTN---------------
----------------------ERP-----------------------------------
-------YACNI------------------CG----------------------------
--KTFSLSSS--------------------------------RNAHYYL-----------
------------------------------------------------------------
HS----------------------------------------------------------
-----------------------------SEKS---------------------------
------------------------------------------------------------
--------------------HKCLMCK---------------------------------
--------------------------------------------------KEFRLKHQLT
-----------------------------AH-EKSLAHR---------------------
------------------------------------------------------------
-----------------------------------------------LIAKEYSDVVE--
------------------------------------------------------------
------------------------------------------------------------
------------------------------------------------------------
------------------------------------------------------------
------------------------------------------------------------
------------------------------------------------------------
------------------------------------------------------------
------------------------------------------------------------
------------------------------------------------------------
-------------------------------------------------
>Zif
--------MR--------------------------------------------------
------------------------------------------------------------
-----------------------VELTP--------------------------------
------------------------------------------------------------
------------------------------------------QTCRVCLAQSER------
L----QRL-DEIR-----------------------------------------------
--------------------------------------------------------EEGE
ESPN--------------------------------------------------------
---------------------------------------------------EMLIQLLGV
S--YSNL----NDRE----H--IPDGICKSCKVELNMAYQ----FREKALRKQ-------
--------------------------------------MEIEEY----------------
--------CRELGL----------------------------------------LDESDV
MMIK-EEDG---------------------------------------------------
----------------------------------SQQQCDEEMYI---------------
------------------------------------------------------------
------------------------------------------------------------
------------------------------------------------------------
------------------------------------------------------------
------------------------------------------------------------
----------------LE------------------------------------------
---------------------------------------------------ETTTGEEEH
QEEK--------------------------------------------------------
------------------------------------------------------------
------------GHEEYLEVDTSDQQECIGDTIE--------------------------
------------------------------------------------------------
------------------------------------------------------------
------------------------------------------------------------
------------------------------------------------------------
------------------------------------------------------------
------------------------------------------------------------
------------YLEDNYTIEMNSDQTEIVLESEKQYE----------------------
------------------------------------------------------------
------------------------------------------------------------
------------------------------------------------------------
------------------------------------------------------------
---------------------------------------ETP------------------
------------------------------------------------------------
------------------------------------------------------------
--------------------------------------SQQLALQEAAKASLK-------
------------------------------------------------------------
------------------------------------------------------------
------------------------------------------------------------
------------------------------------------------------------
------------------------------------------------------------
------------------------------------------------------------
---------------------------------------------------ARR------
----------------GRVRRGLNSLTTSD------------------------------
-----------------------------------------------GTE-KGG------
------------------------------------------------------------
------------------------YICDV-----CGNFYEKRGRMMEHR-----------
------------------------------------R-RHDG------------------
----ICQ---------YACEL----C--------DAKFQVREQ-----------------
-------------------------LRKHM-YS---------------------HT----
------------------------------------------------------------
------------------------------------------------------------
---------------------------GS----------------------KPYKCSF--
------CSR-QFFYESVLKSHENV------------------------------------
------------------------------------------------------------
------------------------------------------HRG---------------
----------------------IKP-----------------------------------
-------YVCKV------------------CD----------------------------
--KAFAYAHS--------------------------------LTKHELI-----------
------------------------------------------------------------
HS----------------------------------------------------------
-----------------------------DIKL---------------------------
------------------------------------------------------------
--------------------YRCDYCN---------------------------------
--------------------------------------------------KDFRLLHHMR
-----------------------------QH-EETKLHQ---------------------
--------------------------------------N---------------------
------------------------------------------------AVMLAESMKVEM
VAEQGGG-----------------------------------------------------
------------------------------------------------------------
------------------------------------------------------------
-------------------------NEIRIQAH---------------------------
------------------------------------------------------------
------------------------------------------------------------
------------------------------------------------------------
------------------------------------------------------------
------------------------------------------------------------
-------------------------------------------------
>oddjob
--------MS--------------------------------------------------
------------------------------------------------------------
------------------------------------------------------------
------------------------------------------------------------
------------------------------------------TECRICGERIFT------
-----PHP-KNIF-----------------------------------------------
--------------------------------------------------------EKRN
H-----------------------------------------------------------
---------------------------------------------------RIRMAIEQI
T--GLEI----VLEN----M--LPQHICACCLLDLTQAVA----FRQRCLETH-------
--------------------------------------ANLHQR----------------
------------------------------------------------------ISSKAG
VASK-GS-----------------------------------------------------
---------------------------PEVSPVLSDPLLKREV-----------------
------------------------------------------------------------
------------------------------------------------------------
------------------------------------------------------------
------------------------------------------------------------
------------------------------------------------------------
----------------LD------------------------------------------
---------D--------------------------------------------------
------------------------------------------------------------
------------------------------------------------------------
------------------TVDTEDDKELLDDDKD--------------------------
------------------------------------------------------------
------------------------------------------------------------
------------------------------------------------------------
------------------------------------------------------------
------------------------------------------------------------
---------------------------------------------L--------------
-----------------------MDDDKDFLED---------------------------
------------------------------------------------------------
------------------------------------------------------------
------------------------------------------------------------
------------------------------------------------------------
---------------------------------------EKPILRYPPAKKIRIE-----
------------------------------------------------------------
------------------------------------------------------------
-------------DQNFPNR--------------QSPRVRVKRLRVPVVEKADSP-----
------------------------------------------------------------
------------------------------------------PPP---------------
------------------------------------------------------------
------------------------------------------------------------
------------------------------------------------------PREH--
-------------------------VRKPRKRRPK-------------------------
---------------------------------------------------PKV------
------------------------------------------------------------
-----------------------------------------------DRS-IKR------
------------------------------------------------------------
------------------------YVCDQ-----CGWSFNDHSNMKDHK-----------
------------------------------------L-RHFE------------------
----EK----------FSCDE----C--------GRKFYTMPL-----------------
-------------------------LRLHI-RVH--------------------HK----
------------------------------------------------------------
------------------------------------------------------------
---------------------------GE----------------------KPYVCKF--
------CGM-GFANSPSRCRHERQM-----------------------------------
------------------------------------------------------------
------------------------------------------HAN---------------
----------------------ELV-----------------------------------
-------HPCKI------------------CG----------------------------
--KRFNSEKG--------------------------------RLKHEEG-----------
------------------------------------------------------------
HK----------------------------------------------------------
-----------------------------SDQP---------------------------
------------------------------------------------------------
--------------DV----HICLTCN---------------------------------
--------------------------------------------------KEFKEAQFLH
-----------------------------RH-YSTKYHR---------------------
------------------------------------------------------------
-------------K----------------------------------RVNLLVNGPKEE
FQSEVDP-----------------------------------------------------
------------------------------------------------------------
---------------------------------------------------AEFPGYME-
------------------------EGQAEMEDN---------------------------
------------------------------------------------------------
-------------------------------------------------------QAELD
VMLDNIDEEQYEDHEVLQDEDANFEDFE---YEEAIPDGEEL------------------
----------------------------------------------------------YT
------------------------------------------------------------
-------------------------------------------------
>CG17801
MF-----EMK--------------------------------------------------
------------------------------------------------------------
------------------------------------------------------------
----------------------------KP------------------------------
------------------------------------------SQCHLCASCFCH------
LNP------TIIF--------------C-L------------------------------
------------------------------------------------------------
------------------------------------------------------------
---------------------------------------------------EVLAKIKDL
T--GIWL----EQNE----R--QPRHICPSCLNDLNTSIK----LKKRIQRVH-------
------------------------------------NEATLRRE----------------
------------------------------------------------------------
------------------------------------------------------------
----SG----------------------------LDEDLESTVSD---------------
------------------------------------------------------------
------------------------------------------------------------
------------------------------------------------------------
------------------------------------------------------------
------------------------------------------------------------
----------------IE------------------------------------------
----------------------------------------------PEGDSSDLESEESY
------------------------------------------------------------
------------------------------------------------------------
-------------DSENYPFDKKAEESDIDLNLA--------------------------
-----------------------------------HE-----------------------
-------------------------------DRR--------------------------
------------------------------------------------------------
------------------------------------------------------------
------------------------------------------------------------
------------------------------------------------------------
------------------------------------------------------------
------------------------------------------------------------
------------------------------------------------------------
------------------------------------------------------------
------------------------------------------------------------
---------------------------------------NEP------------------
------------------------------------------------------------
------------------------------------------------------------
-------------HNPYD--------------------SETPLIFKHKNPLIETPSF---
------------------ANENLPNKVDAKS--------PKKGNFI-----------QIG
TDLRLLTTYPSIK---------------------------V-VKPLAL------------
------------------------------------------------------------
--------------------------------------------------APED------
------------------------------------------------------VAAE--
------------------------------------------------------------
------------------------------NVPPA----------------KRT------
------------------------------------------------------------
-----------------------------------------------ARK-MQS------
------------------------------------------------------------
------------------------LVCPK-----CGRVFKTPYNLKTHM-----------
------------------------------------V-RHTG------------------
----EKN---------FPCTF----C--------DKRFVTKYL-----------------
-------------------------ARLHE-RVR--------------------HM----
------------------------------------------------------------
------------------------------------------------------------
---------------------------GE----------------------QPFECNF--
------CSA-TFFTSTAKSSHERIR-----------------------------------
------------------------------------------------------------
------------------------------------------HIR---------------
----------------------DLR-----------------------------------
-------YQCDQ------------------CT----------------------------
--KRFNTKTC--------------------------------LNKHKFL-----------
------------------------------------------------------------
HS----------------------------------------------------------
-----------------------------GLKP---------------------------
------------------------------------------------------------
--------------------FDCVICQ---------------------------------
--------------------------------------------------INFARKATLR
-----------------------------SH-FDSVAHQ---------------------
------------------------------------------------------------
-------------K----------------------------------RASAILESEEH-
------------------------------------------------------------
------------------------------------------------------------
------------------------------------------------------------
------------------------------------------------------------
------------------------------------------------------------
------------------------------------------------------------
------------------------------------------------------------
------------------------------------------------------------
------------------------------------------------------------
-------------------------------------------------
>CG4820
--------MK--------------------------------------------------
------------------------------------------------------------
------------------------------------------------------------
------------------------------------------------------------
------------------------------------------EFCRTCGKTVVA------
-----DEC-LQIF-----------------------------------------------
--------------------------------------------------------TPAG
R-----------------------------------------------------------
---------------------------------------------------KLLQCVRSI
T--NCWL----QNVQ----D--LPNHICTDCQVLLSQVQK----FRRRCAKIE-------
--------------------------------------KYFARR----------------
------------------------------------------------------RRRMNL
GEAP-AAMEQLRV-----------------------------------------------
----------------------------------QQAAAPDPL-----------------
------------------------------------------------------------
------------------------------------------------------------
------------------------------------------------------------
--------------------------G---------------------------------
------------------------------------------------------------
----------------ID------------------------------------------
------------------------------------------------------------
------------------------------------------------------------
------------------------------------------------------------
--------------ELMSASDIKIEPIQLQMEED--------------------------
------------------------------------------------------------
------------------------------------------------------------
------------------------------------------------------------
------------------------------------------------------------
----------------------------------------------P-------------
------------------------------------------------------------
------------------QAPYPENQLEQALSYGNAPGEDI-------------------
------------------------------------------------------------
-------LPL--------------------------------------------------
------------------------------------------------------------
PEDYGEAQTEVATTT---------------------------------------------
---------------------------------------NEP------------------
------------------------------------------------------------
------------------------------------------------------------
------------AQRRSKN-------------------TAKIKSKKHTMRVGR-------
------------------------------------------------------------
------------------------------------------------------------
------------------------------------------------------------
------------------------------------------------------------
------------------------------------------------------KLIH--
-------------------------VKVIDDKQPKRIV----------------------
---------------------------------------------------DRN------
------------------------------------------------------------
-----------------------------------------------GPS-AKP------
------------------------------------------------------------
------------------------CICEH-----CGRQFKDTSNLHVHL-----------
------------------------------------L-RHTG------------------
----TKP---------FECDQ----C--------HQKCYTLHL-----------------
-------------------------LRRHQ-LK---------------------HT----
------------------------------------------------------------
------------------------------------------------------------
----------------------------E----------------------GPYACTF--
------CGL-EYSTNSSRVRHEREA-----------------------------------
------------------------------------------------------------
------------------------------------------------------------
------------------------------------------------------------
------------------------------CK----------------------------
--KGRAPQSK------------------W-----------------EII-----------
------------------------------------------------------------
KK----------------------------------------------------------
-----------------------------GERT---------------------------
------------------------------------------------------------
--------------------FHCEVCD---------------------------------
--------------------------------------------------LWFLRAGNFT
-----------------------------QH-INSSSHI---------------------
------------------------------------------------------------
-----------------------------------------------ENERRKKRKSNPT
AINS--------------------------------------------------------
------------------------------------------------------------
------------------------------------------------------------
------------------------------------------------------------
------------------------------------------------------------
------------------------------------------------------------
------------------------------------------------------------
------------------------------------------------------------
------------------------------------------------------------
-------------------------------------------------
>CG6689
--------MRCAVPNCRNFSDCRSKRNAAQQQRLGFFRFPKCPD--------TF------
--------KAWLAFCGYTEESLKLKNPCICIEHFKDEDIEGSLKFEMGLAKKRTLR----
----PGAVPCVNKSQESGSDRARKERSQ------------------------------RR
RNQE----------LVAELLAEEEAKLIHPEATS---------------FEQDSVYLSET
VTMELDPLSG-------------------------EEKLEELQKCRTCYNDFTA------
----DFRA-KDLF-----------------------------------------------
--------------------------------------------------------DPAN
S-----------------------------------------------------------
---------------------------------------------------VLLFHIEVI
S--GVWI----SHKP----D--EPRLMCPACKSALDQAID----FREMCISTE-------
--------------------------------------LKLSQA----------------
------------------------------------------------------KPSTDE
VQIE-AENENPIS-----------------------------------------------
--------------------------SDHDLISDTENTNVEEIEDAGGD-----------
-------------------------------------------------------H----
------------------------------------------------------------
------------------------------------------------------------
------------------------------------------------------------
------------------------------------------------------------
----------------VE------------------------------------------
---------D--------------------------------------------------
------------------------------------------------------------
------------------------------------------------------------
----------------EATSDDQTSQEAVDEVAE--------------------------
------------------------------------------------------------
------------------------------------------------------------
------------------------------------------------------------
----------------------------------SPAA----------------------
------------------------------------------------------------
------------------------------------------------------------
--------------QDPLSVALGAKIFKELLDQYTGKEKARLRKG---------------
------------------------------------------------------------
-------APIA-------------------------------------------------
------------------------------------------------------------
------------------------------------------------------------
---------------------------------------SKPKAKEKAAGEQKPK-----
------------------------------------------------------------
----------------------RSA-----------------------------------
-------------NPKT---------------------KEERNLIRRAQL----------
------------------RAKPPNFVCDQ-----------CGQAFR--------------
-MSHNLRIH---------------------------------------------------
------------------------------------------------------------
------------------------------------------------------------
------------------------------------------------------MLRH--
-----------------------------TRTKNY-------------------------
------------------------------QCTEC----------------PKT------
----------------FYDAYMRNMHIRIR------------------------------
-----------------------------------------------HRG-ETP------
------------------------------------------------------------
------------------------FACGF-----CSETFAYPGARQKHE-----------
------------------------------------SEVHNAAPRLIVKRIN--------
----PKPMPKPRESVRYQCKL----C--------QKHYASKYA-----------------
-------------------------LGWHI-KS---------------------HT----
------------------------------------------------------------
------------------------------------------------------------
---------------------------DA----------------------NAYKCQR--
------CSK-SYSDPNKLKRHEMT------------------------------------
------------------------------------------------------------
------------------------------------------HE----------------
----------------------KRP-----------------------------------
-------LQCDV------------------CL----------------------------
--KGFYQRTR--------------------------------LREHELI-----------
------------------------------------------------------------
HT----------------------------------------------------------
-----------------------------GERP---------------------------
------------------------------------------------------------
--------------------YWCEVCN---------------------------------
--------------------------------------------------VNFRYKYNMK
-----------------------------SH-ANSKMHQ---------------------
------------------------------------------------------------
-----------------------------------------------DNARKLGVVQIVA
TE----------------------------------------------------------
------------------------------------------------------------
------------------------------------------------------------
------------------------------------------------------------
------------------------------------------------------------
------------------------------------------------------------
------------------------------------------------------------
------------------------------------------------------------
------------------------------------------------------------
-------------------------------------------------
>CG17803
--------MRSSRTASDSKWVRQSN------------------------------DNKDT
MRSSRQVNKKLV-KL---------------------------------------------
--------FLAEADDSDATCTTSTALDTTTADSAFF------------------------
----------------------------------------------------DSDFEEES
TGLQ-------------------------------ECDPPPASKCRTCFRIISR------
----HEDA-QDLY-----------------------------------------------
--------------------------------------------------------DRVN
I-----------------------------------------------------------
---------------------------------------------------ALLHHIKVI
T--GVWI----QQGV---KE--LPHHICSTCQETVNKSME----FRAKCQQVD-------
--------------------------------------KKLRQT----------------
------------------------------------------------------TEKYNI
QI----------------------------------------------------------
----------------------------------CDEEMESELENVLYEESAQQ------
------------------------------------------------------------
------------------------------------------------------------
------------------------------------------------------------
------------AKGVV---------G---------------------------------
------------------------------------------------------------
----------------LE------------------------------------------
---------D---------------------F-----------------SSELLPDSEGV
L-----------------------------------------------------------
------------------------------------------------------------
-------------DEDDFPLDAEPTQFSLSEDEL--------------------------
------------------------------------------------------------
------------------------------------------------------------
------------------------------------------------------------
------------------------------------------------------------
------------------------------------------------------------
------------------------------------------------------------
--------------------DLDRDTEKDFALEQNKSC----------------------
------------------------------------------------------------
------------------------------------------------------------
------------------------------------------------------------
------------------------------------------------------------
------------------------------------------------------------
------------------------------------------------------------
---------------NEIISI-RKCKT--------KEEIGKVDH----------------
G------------AKVYKV--VL---------------GEYNSLKETAPKYSLSL-----
------------------------------------------------------------
--------------------------------------------P---------------
------------------------------------------------------------
------------------------------------------------------------
------------------------------------------------------KKPQ--
-------------------------LRVSPEEKNR-------------------------
---------------------------------------------------RRR------
------------------------------------------------------------
------------E----------------------------------RIQ-AKP------
------------------------------------------------------------
----------------------LNYVCDK-----CGHTFRQRSQLQMHL-----------
------------------------------------L-RHNR------------------
----AKN---------FECPE----C--------PKKFYDLYT-----------------
-------------------------RNIHV-RAL--------------------HK----
------------------------------------------------------------
------------------------------------------------------------
---------------------------GE----------------------HPFPCNH--
------CNE-SFANASSRHRHERDVHGAG---------------------NRIRTRVKSK
EEGS--------------------------------------------------SRHYCT
QCTKSYTSKKGLV------------------------LHMNFHNG---------------
----------------------SRP-----------------------------------
-------FQCKI------------------CQMKFADPSAMKRHQALHDKF---PIRCDI
CLKGFLLRSQ--------------------------------LTKHQDV-----------
------------------------------------------------------------
HT----------------------------------------------------------
-----------------------------GMHP---------------------------
------------------------------------------------------------
--------------------HRCEICD---------------------------------
--------------------------------------------------VHYRHRYNLN
-----------------------------KH-KNTDLHR---------------------
--------------------------------------D---------------------
------------------------------------------------NMQKAIKEEVNG
LQQAFKDIDKEMD-----------------------------------------------
------------------------------------------------------------
------------------------------------------------------------
-----------------------FESQTPMQPN---------------------------
------------------------------------------------------------
------------------------------------------------------------
-AQEVRARTQDEKTQTIE------------------------------------------
----------------------------------------------------------YI
------------------------------------------------------------
-------------------------------------------------
>CG31388
--------MR--------------------------------------------------
------------------------------------------------------------
------------------------------------------------------------
------------------------------------------------------------
------------------------------------------YICRTCSRMADP------
-----AVA-KNLF-----------------------------------------------
--------------------------------------------------------DPSS
S-----------------------------------------------------------
---------------------------------------------------SVLRQIETL
T--NLQL----KEDG----K--LPRFMCQDCQHDLQIAID----FRRVCIEAQ-------
--------------------------------------ELLELQ----------------
------------------------------------------------------LRQVEK
EEEA--------------------------------------------------------
---------------------------FESLAEQWLDDCPDELSN---------------
------------------------------------------------------------
------------------------------------------------------------
------------------------------------------------------------
------------------------------------------------------------
----------------------------------------------LSPV----------
----------------LQ------------------------------------------
------------------------------------------------------------
------------------------------------------------------------
------------------------------------------------------------
-----------LNDRMDFIFDPEPQDKNTDELAS--------------------------
------------------------------------------------------------
------------------------------------------------------------
------------------------------------------------------------
------------------------------------------------------------
------------------------------------------------------------
------------------------------------------------------------
-----IKTTTTTEYMNAYQSVASPQSSPELSTDSQLSNEHFDMGL---------------
------------------------------------------------------------
-------SPE--------------------------------------------------
------------------------------------------------------------
------------------------------------------------------------
---------------------------------------SEPESEAIDNRD---------
------------------------------------------------------------
--------------TSSSHTC-SKC-----------------------------------
-------------GLEF---------------------ENVDELKLHKYHLHDIP-----
--------------------PDTKFVCDH-----------CDEGFR--------------
-SAAALTRH---------------------------------------------------
------------------------------------------------------------
------------------------------------------------------------
-------------CN-------------------------MINL----------PLTH--
------------------------------------------------------------
------------------------------SCTKC----------------KSQ------
----------------FHNHILLETHKQRC------------------------------
--------L--------------------------------------RPP-ASQ------
------------------------------------------------------------
------------------------HVCHI-----CGKHLTTAFNLKNHL-----------
------------------------------------V-RHAG------------------
----TRR---------HKCDQ----C--------SASFYTAAE-----------------
-------------------------LCSHQ-KT---------------------HT----
------------------------------------------------------------
------------------------------------------------------------
---------------------------TE----------------------RPYICRYN-
------CGK-TFRFCSARSMHERV------------------------------------
------------------------------------------------------------
------------------------------------------HMDAS-------------
----------------------KRI-----------------------------------
-------YQCEY------------------CP----------------------------
--KSYVTPSE--------------------------------CRTHQKY-----------
------------------------------------------------------------
HN----------------------------------------------------------
-----------------------------LTRD---------------------------
------------------------------------------------------------
--------------------HGCEICR---------------------------------
--------------------------------------------------ISFKTAKHYR
-----------------------------SH-LKSNAHKTL-------------------
--------------------------------------EA--------------------
------------------------------------------------RAKAAASPNSRG
RNCSTN------------------------------------------------------
------------------------------------------------------------
------------------------------------------------------------
------------------------------------------------------------
------------------------------------------------------------
------------------------------------------------------------
------------------------------------------------------------
------------------------------------------------------------
------------------------------------------------------------
-------------------------------------------------
>CG4318
--------MDSR------------------------------------------------
------------------------------------------------------------
------------------------------------------------------------
------------------------------------------------------------
-------------------------------------------MCRVCLREMEN------
M--------LCIF-----------------------------------------------
--------------------------------------------------------ETMP
L--------------PGV------------------------------------------
---------------------------------------------------SLATMISDW
C--GFPV----LPKD----P--FPKTICQSCALDAQTAYG----MDSVQVIEQ-------
------------------------------------DEMVVSEM----------------
------------------------------------------------------------
------------------------------------------------------------
-------------------------------NYEEEGSNDSDVEL---------------
------------------------------------------------------------
------------------------------------------------------------
------------------------------------------------------------
------------------------------------------------------------
------------------------------------------------------------
----------------IE------------------------------------------
------------------------------------------------------------
------------------------------------------------------------
------------------------------------------------------------
------------------PVDGSQEMETIDLTI---------------------------
------------------------------------------------------------
------------------------------------------------------------
------------------------------------------------------------
------------------------------------------------------------
------------------------------------------------------------
------------------------------------------------------------
------------------------------------------------------------
------------------------------------------------------------
------------------------------------------------------------
------------------------------------------------------------
------------------------------------------------------------
---------------------------------------DSP------------------
------------------------------------------------------------
------------------------------------------------------------
---GD-------------------------------------------------------
------------------------------------------------------------
------------------------------------------------------------
------------------------------------------------------------
------------------------------------------------------------
------------------------------------------------------------
------------------------------------------------------------
------------------------------------------------------------
------------------------------------------------------------
-----------------------------------------------NVE----------
------------------------------------------------------------
------------------------NMCPNSNS--NGNGNVSQSSAQKDT-----------
------------------------------------K-KKML------------------
----KKT---------HKCNI----C--------GKYFMLPAH-----------------
-------------------------LKCHM-WV---------------------HA----
------------------------------------------------------------
------------------------------------------------------------
---------------------------RE----------------------KPYKCLQ--
------CSQ-SYAQIRGLRRHERV------------------------------------
------------------------------------------------------------
------------------------------------------HSS---------------
-------------------RPELRS-----------------------------------
-------YKCSR------------------CP----------------------------
--KIFNRNSA--------------------------------LKNHETM-----------
------------------------------------------------------------
HH----------------------------------------------------------
------------------------------------------------------------
------------------------------------------------------------
------------------------------------------------------------
------------------------------------------------------------
------------------------------------------------------------
--------------------------------------N---------------------
------------------------------------------------------------
------------------------------------------------------------
------------------------------------------------------------
------------------------------------------------------------
------------------------------------------------------------
------------------------------------------------------------
------------------------------------------------------------
------------------------------------------------------------
------------------------------------------------------------
------------------------------------------------------------
-------------------------------------------------
>CG17328
--------MD--------------------------------------------------
------------------------------------------------------------
-----------------------YNIHK--------------------------------
------------------------------------------------------------
-------------------------------------------ICRVCLEELHP------
V--------TSIY-----------------------------------------------
--------------------------------------------------------STDF
AM----------------------------------------------------------
---------------------------------------------------MPSVMLMQC
A--KIRV----FKTD----G--LPSVICNNCIYRLGVAFH----FKQECENSD-------
--------------------------------------LRLRQY----------------
-----------LGI----------------------------------------LESWR-
------------------------------------------------------------
----------------------------------QDAATNTDF-----------------
------------------------------------------------------------
------------------------------------------------------------
------------------------------------------------------------
------------------------------------------------------------
------------------------------------------------------------
----------------VE------------------------------------------
------------------------------------------------------------
------------------------------------------------------------
------------------------------------------------------------
--------------KPLLPQRDSDEEEPVDAKVS--------------------------
------------------------------------------------------------
------------------------------------------------------------
------------------------------------------------------------
------------------------------------------------------------
------------------------------------------------------------
------------------------------------------------------------
------------------------------------------------------------
------------------------------------------------------------
------------------------------------------------------------
------------------------------------------------------------
------------------------------------------------------------
------------------------------------------------------------
------------------------------------------------------------
------------------------------------------------------------
--------------------------------------KRRSRYQRK-------------
------------------------------------------------------------
--------------------------------------------P---------------
------------------------------------------------------------
------------------------------------------------------------
------------------------------------------------------PEEH--
------------------------------------------------------------
---------------------------------------------------KKR------
--------------------------------------------------------GPK-
-------------------------------------PVP-----------KMP------
------------------------------------------------------------
------------------------HTCYE-----CHKSFKCIAQLTQHI-----------
------------------------------------R-THTG------------------
----EKP---------YQCSF----C--------IQRFAQKYN-----------------
-------------------------LKVHE-RT---------------------HT----
------------------------------------------------------------
------------------------------------------------------------
---------------------------GD----------------------KPFQCEI--
------CSK-QFSALGNFQAHQKI------------------------------------
------------------------------------------------------------
------------------------------------------HLG---------------
----------------------VRD-----------------------------------
-------QVCSL------------------CQ----------------------------
--KGFYTAGD--------------------------------LSKHMIT-----------
------------------------------------------------------------
HT----------------------------------------------------------
-----------------------------GIKN---------------------------
------------------------------------------------------------
--------------------HHCDVCG---------------------------------
--------------------------------------------------KAFSRRRDMR
-----------------------------THKLKLHPLE---------------------
--------------------------------------S---------------------
-------------STNHDIVDD--------------------------DDDEAIDTDPVG
LDTLDHA-----------------------------------------------------
------------------------------------------------------------
------------------------------------------------------------
-------------HFKCPDCDKAFDTADSLSLH-FRTHAANNNLLNLPL-----------
------------------------------------------------------------
-----------------------PPAPPMSHHYHHDA----------------------L
HHLGPPNPATQMGMAAMAHMLA----------PPPPP--------PPTPSEGR-------
----------------------------------------------------------YT
--------------------------ML--------------------------------
----------------------------HHTAAQRLHY-----------
>CG2678
--------MM--------------------------------------------------
------------------------------------------------------------
-----------------------HSAKN--------------------------------
------------------------------------------------------------
-------------------------------------------VCRTCMDETGT------
L--------VDIF-----------------------------------------------
--------------------------------------------------------ANVR
DPVLD---------EPEM------------------------------------------
---------------------------------------------------SLSHILARC
T--ERPV----KRGD----L--LPQFICVSCVLAVQNAFR----FKWQSEQSY-------
--------------------------------------QHFFRV----------------
------------------------------------------------------LNQSGA
PEN---------------------------------------------------------
-----------------------------QVHLAACNGDKNQI-----------------
------------------------------------------------------------
------------------------------------------------------------
------------------------------------------------------------
------------------------------------------------------------
------------------------------------------------------------
----------------IN------------------------------------------
------------------------------------------------------------
------------------------------------------------------------
------------------------------------------------------------
-------------QKMQLKSDRQQDTQQMTKTQK--------------------------
------------------------------------------------------------
----------------------------P--DD--DL-----------------------
------------------------------------------------------------
------------------------------------------------------------
------------------------------------------------------------
------------------------------------------------------------
---------------------SQKQTLQAKLQEGNI------------------------
------------------------------------------------------------
------------------------------------------------------------
------------------------------------------------------------
------------------------------------------------------------
---------------------------------------DGPPESFTLHPR---------
------------------------------------------------------------
-----------------KRTC-RTE-----------------------------------
--------------------------------------EQADMIPKEATRSTKM------
---------------------------------------ICDA-----------------
------------------------------------------------------------
------------------------------------------------------------
------------------------------------------------------------
------------------------------------------------------------
------------------------------------------------------------
-----------------------DG---YYNCPHC----------------SKR------
----------------FCSQTQLRTHITDL------------------------------
-------------------------------------C----------------------
------------------------------------------------------------
------------------------NRCPY-----CPRTYMQKSNLKRHL-----------
------------------------------------R-NHLS------------------
----KPA---------HKCFH----C--------SKAFMRKDH-----------------
-------------------------LKRHL-RT---------------------HD----
------------------------------------------------------------
------------------------------------------------------------
---------------------------SD----------------------GPLSCSQ--
------CSA-VFIEHVQLEIHRRE------------------------------------
------------------------------------------------------------
------------------------------------------HKQ-------RPGSSKSE
STKDPDSD-------DSDQAQDLKP----------------------KWTKNTFNGTCSI
PPMLKPKPICDI------------------CQ----------------------------
--KKFSSVYA--------------------------------LKRHMLT-----------
------------------------------------------------------------
HN----------------------------------------------------------
-----------------------------RQHH---------------------------
---------------------------------------------L--------------
--------------------KKCTYCS---------------------------------
--------------------------------------------------EEFKTEKHLK
-----------------------------RH-ERGHMGD---------------------
------------------------------------------------------------
------------------------------------------------------------
------------------------------------------------------------
------------------------------------------------------------
------------------------------------------------------------
-------------LFRCEFCSLVFVDVNYLRKH-KKRIHSNNVIAM--------------
------------------------------------------------------------
------------------------------------------------------------
------------------------------------------------------------
------------------------------------------------------------
------------------------------------------------------------
-------------------------------------------------
>CG14667
--------MN--------------------------------------------------
------------------------------------------------------------
-------------------------LAD--------------------------------
------------------------------------------------------------
-------------------------------------------VCRICANKIMG------
----HQRD-RNIF-----------------------------------------------
--------------------------------------------------------IHMR
G-----------------------------------------------------------
---------------------------------------------------KYLGQLKLI
T--GVEL----TRNQ----G--LPEIVCERCFSELDLATK----FRERCIFSQ-------
--------------------------------------KYLLDI----------------
------------------------------------------------------IKKTSD
QST---------------------------------------------------------
-----------------------------VHVELSSEPLDEQL-----------------
------------------------------------------------------------
------------------------------------------------------------
------------------------------------------------------------
------------------------------------------------------------
------------------------------------------------------------
----------------IDADQLET------------------------------------
-------HYD--------------------------------------------------
------------------------------------------------------------
------------------------------------------------------------
------------DDQYVCYQGTKEEHQDLEEIEL--------------------------
------------------------------------------------------------
-------------------------------D----------------------------
------------------------------------------------------------
------------------------------------------------------------
------------------------------------------------------------
------------------------------------------------------------
------------------------------------------------------------
------------------------------------------------------------
------------------------------------------------------------
------------------------------------------------------------
------------------------------------------------------------
---------------------------------------DDPSAAVIAAAEAAAE-----
---------------------------------------------------------A--
------------------------------------------------------------
--------------------------------------AQQEDLQEQEMERA--------
------------------------------------------------------------
------------------------------------------------------------
------------------------------------------------------------
------------------------------------------------------------
------------------------------------------------------------
------------------------------------------------------------
---------------------------------------------------AKR------
------------------------------------------------------------
-----------------------------------------------RSN----------
------------------------------------------------------F-----
------------------------FICDE-----CGTLFHDAFLYTEHL-----------
------------------------------------N-GHQN------------------
----RRD-----MNQFFPCPE----C--------PQTFNKKAL-----------------
-------------------------LKQHRTQV---------------------HL----
------------------------------------------------------------
------------------------------------------------------------
---------------------------IN----------------------RRFQCTI--
------CHE-AFASLGAKLRHDKA------------------------------------
------------------------------------------------------------
------------------------------------------HKN---------------
----------------------ERP-----------------------------------
-------YPCLE------------------CG----------------------------
--MIFSSVSE--------------------------------LQNHFST-----------
------------------------------------------------------------
HSK---------------------------------------------------------
-----------------------------QIRK---------------------------
------------------------------------------------------------
--------------------FRCEPCN---------------------------------
--------------------------------------------------MDFITRRGLV
-----------------------------AH-TKTAPHK---------------------
------------------------------------------------------------
-------------R----------------------------------LAKYMQDEFDFI
ELAT--------------------------------------------------------
------------------------------------------------------------
------------------------------------------------------------
------------------------------------------------------------
------------------------------------------------------------
------------------------------------------------------------
------------------------------------------------------------
------------------------------------------------------------
------------------------------------------------------------
-------------------------------------------------
>CG3281
--------MD--------------------------------------------------
------------------------------------------------------------
------------------TPEIHVNISS--------------------------------
------------------------------------------------------------
------------------------------------------QTCRVCLETHETN-----
---------LYVH-----------------------------------------------
--------------------------------------------------------DEIK
YN------------DLKL------------------------------------------
---------------------------------------------------ELWQLLEAV
S--KLKW----TWTD---PN--LPMHLCQNCARRLIGAYE----FIVEVENAH-------
--------------------------------------ETLQNL----------------
------------------------------------------------------FEQQEV
AAKP--------------------------------------------------------
----------------------------------------DEVHVD--------------
---------------V--------------------------------------------
------------------------------------------------------------
------------------------------------------------------------
------------------------------------------------------------
------------------------------------------------------------
----------------VE------------------------------------------
-------LIDQDDV----------------------------------------------
------------------------------------------------------------
------------------------------------------------------------
-------------VSMAQYLSTSFAEQHVEMEEK--------------------------
-------------------------------------------------YG---------
-------------------------------DQDC-------------------------
------------------------------------------------------------
------------------------------------------------------------
------------------------------------------------------------
------------------------------------------------------------
---------------SAFTSDVGEEPLYASEDRDDEPEDSFQL-----------------
------------------------------------------------------------
-------KPRPDEI----------------------------------------------
------------------------------------------------------------
------------------------------------------------------------
----------------------------------ENRELSRPSQLGSRLNHSANF-----
------------------------------------------------------------
-----------------IYKC-AVC-----------------------------------
-------------PRVF---------------------AKSESLTRHFSQAHKL------
------------------TADVAAMKLANES---------CGTGLL--------------
------------------------------------------------------------
------------------------------------------------------------
------------------------------------------------------------
------------------------------------------------------------
------------------------------------------------------------
------------------------------TCEHC----------------PRT------
----------------FKRQDTLRRHMQAF-------------------HPDAIALEPEE
-----------------------------------------TTDNSARKRIAKR------
------------------------------------------------------------
------------------------RDCPH-----CGLSFP-VSSLTIHI-----------
------------------------------------R-RHTG------------------
----DNP---------YKCDQ----C--------EKAFPRSQD-----------------
-------------------------LSLHM-RQ---------------------HT----
------------------------------------------------------------
------------------------------------------------------------
---------------------------GE----------------------RPSECKI--
------CSK-KFISQNKLARHMRL------------------------------------
------------------------------------------------------------
------------------------------------------HTG---------------
----------------------QRP-----------------------------------
-------YSCKM------------------CS----------------------------
--KSFVQSND--------------------------------LKIHMRR-----------
------------------------------------------------------------
HT----------------------------------------------------------
-----------------------------GERP---------------------------
------------------------------------------------------------
--------------------YQCGVCG---------------------------------
--------------------------------------------------ESFVCGSHLN
-----------------------------IH-RNRKGHLIA------------VIPGNEV
EANFAADPYV------------------------NARVNQ--------------------
-------------RRSEDIER--------------------------MRLQRIPENQLQQ
RLENLPK-----------------------------------------------------
------------------------------------------------------------
---------------------------------------------------PDVPAM---
-------------CYKCGVCEQKFKSGALLTVH---------------------------
------------------------------------------------------------
-----------------------------RNKMSHYEIER--------------------
--------------------------------VYENPFGKNQ------------------
----------------------------------------------------KIIKAEYN
------------------------------------------------------------
-------------------------------------------------
>CG10669
--------MT--------------------------------------------------
------------------------------------------------------------
------------------------------------------------------------
------------------------------------------------------------
------------------------------------------RTCRVCGCDDGR------
---------YWIE-----------------------------------------------
--------------------TPV---------------------------------EKYA
EK----------------------------------------------------------
---------------------------------------------------TFVQLLVEL
T--RIEVVM--AQAE----K--FPQWLCYACAEKLESTYD----FVLQARRTH-------
-----ELWL-----------------------------QKIGDS----------------
-----------LNGDDE------MEGTAA----------------------LECLRETPI
HLFE-IEGVTIKTE-----------------------------------ELASTQQAPKA
DPLVRPRIV-----------------KRSIVHFSDSDEDLDDVPLRQRKIAAS-------
-----------------------------------------VCGSD--------------
-TTKENVCELCNKVF----RYVTNLYRHKQR-----------------------------
-------------------DHG--------------------------------------
---------ILGKNGEDY-----------EEDYYKCDLCDKTYKYVMALVKHKHKEHGSS
LLS--------------------------------------NNSGRKMPSTLAEDANPYS
PAS-------------ISETSTNQSRTN------------------------N-------
---------DSLVHSII--------------------------------KAVVLSDEDGH
SGEDSYYN------------------------------CDQCSKSYK----YIVSLI---
------------------------------------------------------------
----KHKHKEHLDKESYKQSDDEDDRPLASTSAS--------------------------
----------------------------------------ASAPTA--------------
--------------------------KPSRINR---------------------------
------------------------------------------------------------
------------------------RVDGFDFHRSEPNGAKEIKCMICLRR----------
FTKLRELRNHLQNH---------------PTDFDF------EAHGEP--IERIAE-----
---------------------GFFKT----AVESTAEGLKRR------IFRDLR------
--MGVYGRYYSITNQARYEMTLDSSDTDSDGDGDDNVVIRR-------------------
-----------------------------------------SYSCELCDSPEA-------
------RWPR--------------------------------------------------
--------------------------------------------------KYLLHQHHQK
EHTWL-------------------------------------------------------
---------------------------------------DAPHVCQRCDSRFLNLQLLKH
HTS-----QLCQNTLKRFMCDKCPQR-------------FFWRRNLRAHLVEHKC-----
--------------KQESYPC-DQCSR----SFQDKSAVTK--HKLMMHRDSNM-ELLPC
----------RWCTRTF---------------------YRPALLYKHLQRHGFTGQD---
----LP-LAETLLADASKPAGPKSVQCKI-----------CDIQFV--------------
-SVADLRRHISMQ----------------------------------------GHSDQPS
----AYMISTATG-----------------------------------------------
-------------------------------FELLLDDTDDSDEET--------------
--SGRTYSCDL--CD-LNFRRRREISE---------------HQ----------YSLHSF
DKLPH-------------------------------------------------------
------------------------------NCEHC---------------IFKTV-----
------------------DKNMLHQHLRTQ------------------------------
-------------------------------------C---------MNT-EKK------
------------------------------------------------------------
------------------------FACMR-----CGYKFMWEENLAQHL-----------
------------------------------------STQHSKQPAVPE------------
----QQPPLRRKRRFRYQCPH----C--------WRSFVVQPS-----------------
-------------------------LDKHI-RDM--------------------HV----
------------------------------------------------------------
------------------------------------------------------------
---------------------------AKKNP------------------GKKYLCSL--
------CGL-ESLTPNKLNIHMRR------------------------------------
------------------------------------------------------------
------------------------------------------HTG---------------
----------------------EKP-----------------------------------
-------FKCDL------------------CD----------------------------
--MRFTVHYE--------------------------------LKVHRRK-----------
------------------------------------------------------------
HT----------------------------------------------------------
-----------------------------GERP---------------------------
------------------------------------------------------------
--------------------YQCTFCD---------------------------------
--------------------------------------------------KDFARPDKLR
-----------------------------RH-VFMHNDK---------------------
------------------S-----------------------------------------
------------------------------------------------------------
------------------------------------------------------------
------------------------------------------------------------
------------------------------------------------------------
------------------------------------------------------------
------------------------------------------------------------
------------------------------------------------------------
------------------------------------------------------------
------------------------------------------------------------
------------------------------------------------------------
-------------------------------------------------
>CG11902
--------ML--------------------------------------------------
------------------------------------------------------------
------------------------------------------------------------
-----------------------------PS-----------------------------
------------------------------------------DVCRTCAVQNSQ------
L--------LPLS-------------TC-L------------------------------
--------------------------------------------------------DKDS
SK----------------------------------------------------------
---------------------------------------------------SYYAVLQEL
T--QIDLE---NTDD----N--LPQHICSECWRRMESAYT----FVQQARKVH-------
----GELL------------------------------AQLREC----------------
------------------------------------------------------LDELPI
DIPA-EQNIKTEVDLDD-GGN-------------KSEVEVDDTEA----TALELKWQPAS
G--------------------------SDREFCSGPESDEDQVEKKSYHLRRSSRKVKHP
VESENEECKPSEPSPVKRRRGRPPGPAKSQAMTTDGRHACEVCGKTFSWYRDMQRHARIH
FENASYVCDTCGKGFLRKDKYIFHLRCHKKREAKWKALQLGKEWRFAERLYSSGKLKRIE
CKLCGLSCQRMEELRAHLWDHADTETLVNLRTDSDVVREHFPGLPCDLDNIKKQICVDIA
DGHLEKYACVVNFHGYELGLSDSDEECDSKESKYHCFVCNMSFNRKHRLMKHTLEDHSQS
ATTLPWQRCSSCKVGFLCLTMYNKHLNTHCQSKIRRYRCRKCSGRFMWPENLQRHACSHR
EEKT-IASQILCSLCDISLSSLSQLRLHLITH----------------QHDLNGISPEYN
SLFFRSFYPDGLNCSISDLAVRIAE-----DFEVQDFDRYYNASTESGQELDLFESETEL
SDEETSKTSHI---------------------------CLLCGETSN----SLMNLMKHQ
IC---------LHSDGV-AELPCRCDYCGSGFVSKALLQQHRRHRCEKKHSRFHCRICNI
RFIWESNYEKHEKTHHNKTKDAEERPTKLKCDQC--------------------------
-----------------------EKVFIWHKDLNRHKR--LHQPQSAAQFDCPHCHRRFH
RKDGLKSHLKVHAGNSDY-------INNQPVVPDV-------------------------
------------------------------------------------------------
------------------------NQEMILARLSRPHGCKLIQCMICLSR----------
HSKISDLRSHLSSH---------------QYELSFAED--R-------DIPSASK-----
---------------------AFYPDL---ENTLEKDELAEM------IMADVQ------
-REFDLDRFISITNEAGLELNLESSETDTESEQEDNHSSLN-------------------
------------------------------------------YPCNLCTTV---------
-------VKR--------------------------------------------------
--------------------------------------------------KHQLYAHQLE
EHKWE-------------------------------------------------------
---------------------------------------EAVLVCSNCQTRFVNESLLDH
HSR-----TLCHNPQKLFQCRKCPLR-------------FRWRENLKLHMEVFH-----M
LDELS--IQDDLPKVDGDLQC-GKCNR----SFRMQKDLTR--HTLMHGQESN---IFRC
----------RWCARRF---------------------YRRANLLQHIARHGISVSQ---
----LP-YAEAILDSYVNPGGRKKVECRV-----------CNVSFP--------------
-TIAALRLHLETM-------------------------------PAG------SHHDYSS
LQ--NYSITNQMG-----------------------------------------------
-------------------------------FEMDLYDSETDDEDSRTHIKPP-------
-GAPSSYTCNM--CQ-LRCLRKFELYQ---------------HQ----------QAMHRM
EKISDGCDSCLFKSVCPEIISHHKRTQCENREKQFKCTRCGYKFMWESNLLLHMDLQHVK
T--EDQELDESKEASGDEPKTEGQ----VFQCGLC----------------TRK------
----------------YNRKDRLTAHLKKF-------------------H------GPD-
-------------------------------------CKP----STAKTP-NRP------
------------------------------------------------------------
----------------ISPKEPKRFLCAF-----CGKAVSSSSNLIIHM-----------
------------------------------------R-RHTG------------------
----EKP---------FKCEY----C--------TMAFPRSSD-----------------
-------------------------LQCHR-RT---------------------HT----
------------------------------------------------------------
------------------------------------------------------------
---------------------------GE----------------------RPHVCTV--
------CQK-GFARSYKLQQHMRI------------------------------------
------------------------------------------------------------
------------------------------------------HSG---------------
----------------------ERP-----------------------------------
-------YKCTY------------------CE----------------------------
--KSFTQSND--------------------------------LTLHIRR-----------
------------------------------------------------------------
HT----------------------------------------------------------
-----------------------------GERP---------------------------
------------------------------------------------------------
--------------------YQCGVCG---------------------------------
--------------------------------------------------ERFIQGTALK
-----------------------------NH-RMQQSHY---------------------
------------------------------------------------------------
-----------------------------------------------EEGQESVEPTRRT
VLEQFTL-----------------------------------------------------
------------------------------------------------------------
------------------------------------------------------------
------------------------------------------------------------
------------------------------------------------------------
------------------------------------------------------------
------------------------------------------------------------
------------------------------------------------------------
------------------------------------------------------------
-------------------------------------------------
>CG18476
--------MK--------------------------------------------------
------------------------------------------------------------
------------------------------------------------------------
----------------------------LPV-----------------------------
-------------------------------------------ICRTCDSTDTD-----N
L--------LKLA-----------------------------------------------
--------------------TPS---------------------------------KKYP
DK----------------------------------------------------------
---------------------------------------------------LLSEILCEL
T--EINLDA--TGSQ----K--FPQCLCSGCTKKLMGAYC----YVKQAMAAN-------
-----ELLM-----------------------------KHLKNG----------------
------------------------AAPTS----------------------TDCLQEAPM
ELCA-EQHVEVKLETE--------------------------------------------
-------------------DEDCGENDVTITCSELPEPDETDMESK--------------
------------------------------------------------------------
------------------------------------------------------------
------------------------------------------------------------
------------------------------------------------------------
--------------------------------------------KSVDPLTM--------
----------------IE------------------------------------------
------------------------------------------------------------
------------------------------------------------------------
------------------------------------------------------------
TVKLEMEPRSVEKPAYDDPTSDFEDEDSLDNLPL-YNRIQKWKTGR--------------
--------KS------VYKCHDCPRSFKRFDFLKRHEMR-VHKPET-RLYDCSLCIRKFS
RSEALEAHLKIHR----------NSKRSANISEHK-------------------------
------------------------------------------------------------
------------------------KAKAVDLNLCKPHGYKLIECMICQSQ----------
YNKIADLRRHLEEH---------------PDIVSLC----GRPNMEPHELAE--------
---------------------LFYPD----SKDLSEEQLINL------IRKDLA------
--AGIYQRFYSITNQSGYEMDLDSSETDSDLDGDHDDQHKRRKKSRK-------------
----------------------------------------ATYSCELCQQ----------
------KFPR--------------------------------------------------
--------------------------------------------------KYQLYDHQRQ
SHSWS-------------------------------------------------------
---------------------------------------DAPHVCGRCDGRFVSLQLLRH
HNE-----SQCRNAQKRFLCHKCPLR-------------FRWKHNLKTHFREHRI-----
--------------TNQTFEC-SECKR----VFDKKKSLTV--HLLSVHAEES--KLIPC
----------QWCSRKF---------------------YRHDYLVKHLKRHGLKEHD---
----IP-LAETLIAATSRPNGAKRITCRM-----------CNLHFE--------------
-RIVDLRAHIQLE----------------------------LKLSLS------LHQSYDS
PH--NYSITNESG-----------------------------------------------
-------------------------------FELQLEDSETEDE-----MQPG-------
VGSRPVYICEL--CS-VQCKRKFEMIQ---------------HQ----------RTMHRF
DKMPHECDDCIFKCVSKSIMDHHRQGQCSSTEKKHACGKCSYKFMWPENLEQHILLQHSK
SSVSNPTGDRHTQGTGDLEKDATEDGIPLLQCPHC----------------DRT------
----------------YQMKSRLNNHIRDV------------------------------
-----------------------------------------------HINGDRK------
------------------------------------------------------------
-----------------RKEAIKRFLCSL-----CGMETRSAAALVTHM-----------
------------------------------------R-RHTG------------------
----EKP---------FKCDL----C--------EMAFPRHSE-----------------
-------------------------LASHR-RM---------------------HT----
------------------------------------------------------------
------------------------------------------------------------
---------------------------GE----------------------KPFHCTV--
------CGK-DFARSDKLKRHMLT------------------------------------
------------------------------------------------------------
------------------------------------------HSG---------------
----------------------LKP-----------------------------------
-------HKCTY------------------CE----------------------------
--KSYRQAKD--------------------------------LKLHLQQ-----------
------------------------------------------------------------
HT----------------------------------------------------------
-----------------------------GECP---------------------------
------------------------------------------------------------
--------------------FVCGTCG---------------------------------
--------------------------------------------------ERFIQSSTLE
-----------------------------KH-RLMRRHF---------------------
------------------------------------------------------------
-----------------------------------------------DEVEAWLRRQK--
------------------------------------------------------------
------------------------------------------------------------
------------------------------------------------------------
------------------------------------------------------------
------------------------------------------------------------
------------------------------------------------------------
------------------------------------------------------------
------------------------------------------------------------
------------------------------------------------------------
-------------------------------------------------
>CG30431
--------MLSLLPH---------------------------------------------
------------------------------------------------------------
------------------------------------------------------------
----------------------------HPL-----------------------------
-------------------------------------------VCRCCLLEQPP------
LY-------HSLY-----------------------------------------------
--------------------------------------------------------DASS
------------------------------------------------------------
---------------------------------------------------QLAVELKAL
A-PALRL----EHGD----N--LTDVICDLCLRRLHDARD----FQRRCEHSE-------
--------------------------------------QVLRMR----------------
------------------------------------------------------HEHWKH
TVAV-GDA----------------------------------------------------
-----------------------------LALDDVLECLEREVGSLEGPMSV-------P
L-----------------------------------------------------------
------------------------------------------------------------
------------------------------------------------------------
------------------------------------------------------------
--------------------------------------------QASKPVAHVAPL----
----------------ME------------------------------------------
------------------------------------------------------------
------------------------------------------------------------
------------------------------------------------------------
----------TVDFESLDFQDSSHSEHDIPSYWE--------------------------
------------------------------------------------------------
----------------------------SSVDS---------------------------
------------------------------------------------------------
--------------------------GSLNTPHHQPETAEL-------------------
--------------------------F---------------------------------
------------------------------------------------------------
--------------------AVEPPTPPESSEEPAPDAA---------------------
------------------------------------------------------------
------------------------------------------------------------
------------------------------------------------------------
------------------------------------------------------------
---------------------------------------EKPKMRRAR------------
------------------------------------------------------------
------------------------------------------------------------
--------------------------------------PRQDNVKPKERKASGAV-----
------------------------------------------------------------
------------------------------------------------------------
------------------------------------------------------------
------------------------------------------------------------
------------------------------------------HP----------RSLH--
------------------------------------------------------------
------------------------------PCPEC----------------EKK------
----------------FTRNFQLKLHMTAV------------------------------
-----------------------------------------------HGMGEMR------
------------------------------------------------------------
------------------------YQCEE-----CRKNFASRHSLRYHV-----------
------------------------------------KSVHST------------------
----ERP---------FGCQH----C--------DRRFILRTQ-----------------
-------------------------LLSHL-RT---------------------HT----
------------------------------------------------------------
------------------------------------------------------------
---------------------------GEA-------------------KPRIFECQR--
------CSK-SWPTKSDLRTHMRS------------------------------------
------------------------------------------------------------
------------------------------------------HNP---------------
--------NM------------ERP-----------------------------------
-------FKCDR------------------CS----------------------------
--KAFFTRGH--------------------------------LNSHLLV-----------
------------------------------------------------------------
HT----------------------------------------------------------
-----------------------------GEKP---------------------------
------------------------------------------------------------
--------------------FACEYCD---------------------------------
--------------------------------------------------KCYQSVGNLN
-----------------------------NHMVRLHADI--------------IEAQ---
------------------------------------------------------------
-----------------------------------------------LEAEGIES-----
------------------------------------------------------------
------------------------------------------------------------
------------------------------------------------------------
------------------------------------------------------------
------------------------------------------------------------
------------------------------------------------------------
------------------------------------------------------------
------------------------------------------------------------
------------------------------------------------------------
-------------------------------------------------
>CG6254
--------MS--------------------------------------------------
------------------------------------------------------------
------------------DILAETQAAN--------------------------------
------------------------------------------------------------
-----------------------------------RDSTIWHQWCRLCSKEHPTN-----
---------QNVF----------------F------------------------------
--------------------------------------------------------REAK
QN------------SWAS------------------------------------------
---------------------------------------------------TMAMTIGKY
F--WVDI----KRED----E--LSNFLCSECFTLMDCLIE----FSERVRKVQ-------
--------------------------------------ILFSKL----------------
--------------------------------QL--------------------LQSNNL
-----MDYEKIREDCGVATDGWKHIM-----------------------LGAVDESLPQN
DEVF------------------ISEEQPIVCQTETSSKMKSEILMI--------------
------------------------------------------------------------
------------------------------------------------------------
------------------------------------------------------------
------------------------------------------------------------
------------------------------------------------PNFL--------
----------------VE------------------------------------------
--------------------------------------------------KQCLQEKQDF
PKEEDV------------------------------------------------------
------------------------------------------------------------
-IEEEMQISGVEEEILEEDVEEDLAEEEVETVEE--------------------------
------------------------------------------------------------
-----------------------------EID----------------------------
------------------------------------------------------------
------------------------------------------------------------
------------------------------------------------------------
------------------------------------------------------------
------------TVGEEVEAVEEELETQDATDCLVEEVEHMTEDRYI-------------
------------------------------------------------------------
--------------------------------------------EESQIIEESQVS----
------------------------------------------------DFNMETYEIVQH
NPQ---------------------------------------------------------
---------------------------------------KEPVETKDTVESIESN-----
--------------------------------------EDTQEDISREHVT---------
------DEEDEISEVPAMYKC-NIC-----------------------------------
-------------KKPY---------------------KKPKAYKRHMEEVHNTV-----
------------------ADDLPQLECNQ-----------CKLCFP--------------
-TVAQLHAH---------------------------------------------------
------------------------------------------------------------
------------------------------------------------------------
------------------------------------------------------HRTH--
--------------------------VRAKPKTDN-------------------------
------------------------------CCPHC----------------EKR------
----------------FTTSGTLKRHIEGI------------------------------
-----------------------------------------------HNQ-IKP------
------------------------------------------------------------
------------------------YVCDL-----CGKSFNYITGLKDHK-----------
------------------------------------L-VHTD------------------
----ECP---------FECPV----C--------KRGFKNNAR-----------------
-------------------------LKIHL-DT---------------------HS----
------------------------------------------------------------
------------------------------------------------------------
--------------------------------------------------AEIYECTV--
------CGL-KLKTRRTFNKHKLV------------------------------------
------------------------------------------------------------
------------------------------------------HSD---------------
----------------------TRQ-----------------------------------
-------FKCEV------------------CG----------------------------
--SAFKRSKT--------------------------------LKAHLIL-----------
------------------------------------------------------------
HT----------------------------------------------------------
-----------------------------GIRP---------------------------
------------------------------------------------------------
--------------------YKCNFCG---------------------------------
--------------------------------------------------RDFANGSNCR
-----------------------------SHKRQAHPKE--------------LAEEEAR
GVT---------------------------------------------------------
-------------RS-------------------------TLLP-MLDELTIASKLLKTP
AGPCKVK-----------------------------------------------------
------------------------------------------------------------
---------------------------------------------------GSRPKAAPK
D-----------------------------------------------------QDNG--
------------------------------------------------------------
------------------------------------------------------------
----NESPTKDTDGAILYELVEELD-----------------------------------
----------------------------------------------------------YS
------------------------------------------------------------
-------------------------------------------------
>CG17568
--------MT--------------------------------------------------
------------------------------------------------------------
------------------------------------------------------------
------------------------------------------------------------
------------------------------------DGSHWLNWCRLCAKDDAHGN----
---------VKVQ----------------M------------------------------
--------------------------------------------------------NENS
QG------------NWDN------------------------------------------
---------------------------------------------------VLIMAIRKY
F--EVQM----QLED----E--LSSVLCTECYTLISELID----FAEHVTKVQ-------
--------------------------------------DIFEVL----------------
------------------------------------------------------RRTETD
GDQE-MDVAALRQQFGLCDDDWTHI-----------------------------------
------------------------------------------------------------
------------------------------------------------------------
------------------------------------------------------------
------------------------------------------------------------
------------------------------------------------------------
------------------------------------------------------------
----------------IK------------------------------------------
-------------------------------------------------PIPALEMESDN
VYQKPAELLKD---------------------FPL-------------------------
------------------------------------------------------------
-AETSSQEMEISKRTTTTHLIQTKKNVEMEIPKQ--------------------------
------------------------------------------------------------
----------------------------EFID----------------------------
------------------------------------------------------------
------------------------------------------------------------
------------------------------------------------------------
------------------------------------------------------------
------------LGPILLEKNTSQLDMEDVLDELPQEELSQ-------------------
------------------------------------------------------------
--------PR----------------------------------LDSTTSPASMEN----
------------------------------------------------DVKSEMLDSCEG
DDDFLPVDGQLMDLVAVA------------------------------------------
---------------------------------------TTPNTLESTAEEKAKR-----
------------------------------------------------------------
----------------GRMDC-EKC-----------------------------------
-------------GKVY---------------------RNRASYEKHLERE---------
----------------------------------------C-------------------
------------------------------------------------------------
------------------------------------------------------------
------------------------------------------------------------
------------------------------------------------------RRIE--
-------------------------RRVKVDKTTT-------------------------
------------------------------TCDIC----------------NKT------
----------------LSSATALKLHKEGI------------------------------
-----------------------------------------------HQN-VKP------
------------------------------------------------------------
------------------------YICDS-----CGKQLKTITALNEHK-----------
------------------------------------L-VHTE------------------
----SRP---------FECTV----C--------KAGFKNRAR-----------------
-------------------------LKAHY-QI---------------------HA----
------------------------------------------------------------
------------------------------------------------------------
--------------------------------------------------EPSFVCNI--
------CGK-KLQTRRTWNMHKVV------------------------------------
------------------------------------------------------------
------------------------------------------HTE---------------
----------------------ERR-----------------------------------
-------LKCDV------------------CG----------------------------
--ALFKRSKT--------------------------------LKTHLLS-----------
------------------------------------------------------------
HT----------------------------------------------------------
-----------------------------GLRP---------------------------
------------------------------------------------------------
--------------------YVCNYCG---------------------------------
--------------------------------------------------KSFACNANCR
-----------------------------SHKLKKHPQE--------------VQQEDGA
RLP---------------S-----------------------------------------
-------------R--------------------------LNVP-TLDELRVMTQKLPKG
TTEN--------------------------------------------------------
------------------------------------------------------------
------------------------------------------------------------
------------------------------------------------------------
------------------------------------------------------------
------------------------------------------------------------
------------------------------------------------------------
------------------------------------------------------------
------------------------------------------------------------
-------------------------------------------------
>weckle
--------MG--------------------------------------------------
------------------------------------------------------------
------------------------------------------------------------
------------------------------------------------------------
-----------------------------------VPTSDWIYWCRLCARDDVV------
---------YKVR-----------------------------------------------
------------------------------------------------------------
--------------ERDD------------------------------------------
---------------------------------------------------DLVRIISKC
F--DVEM----TLEE---PE--LGSMLCEECYSVIGQLIT----FSDSVSKVQ-------
--------------------------------------AIFELL----------------
------------------------------------------------------RHSEPQ
DSQD---LDALRLEYG--------------------------------------------
----------------------------------LPPACKQDLEFLDID-----------
------------------------------------------------------------
--DTEDRCSL--------------------------------------------------
------------------------------------------------------------
------------------------------------------------------------
------------------------------------------------------------
----------------VEELTIS-------------------------------------
---------DHST-----------------------------------SPSPDFEAQTVR
TR----------------------------------------------------------
------------------------------------------------------------
---ANLKQCNSDPKVLASPTASIPEVETKRSRRQ--------------------------
------------------------------------------------------------
--------------------------------QFA-------------------------
------------------------------------------------------------
------------------------------------------------------------
------------------------------------------------------------
------------------------------------------------------------
-----------AKRNSKVYTATESDDEEAILDEDEAVS----------------------
------------------------------------------------------------
------------------------------------------------------------
------------------------------------------------------------
------------------------------------------------------------
---------------------------------------PPPLKRKRGRPKGSGK-----
------------------------------------------------------------
------------------------------------------------------------
-------------QKNV---------------------DDSDNVTSREPDDNAKSKQ---
----------------DD------------------------------------------
-KTSELS-----------------------------------------------------
------------------------------------------------------------
------------------------------------------------------------
------------------------------------------------------MSPH--
-------------------------GSQSSNFVDY-------------------------
------------------------------PCKIC----------------NET------
----------------FMSFMALRRHKHDM------------------------------
-----------------------------------------------HGG-PKK------
------------------------------------------------------------
------------------------YVCDH-----CGKGLKTFTSLVEHQ-----------
------------------------------------L-VHTE------------------
----EKP---------CICPV----C--------NAGFKNKAR-----------------
-------------------------LRVHS-QT---------------------H-----
------------------------------------------------------------
------------------------------------------------------------
---------------------------GE----------------------PKFECNV--
------CGK-KLQTRAILNKHKYV------------------------------------
------------------------------------------------------------
------------------------------------------HTD---------------
----------------------ERR-----------------------------------
-------FKCEV------------------CG----------------------------
--SGCKNSTA--------------------------------LKIHLLG-----------
------------------------------------------------------------
HT----------------------------------------------------------
-----------------------------GLRP---------------------------
------------------------------------------------------------
--------------------YVCKYCG---------------------------------
--------------------------------------------------KAFASNTNCR
-----------------------------SHKWKKHPEL--------------ASKEDET
ESS---------------------------------------------------------
-------------R--------------------------VPVP-TLEELRAITREMAKA
KQD---------------------------------------------------------
------------------------------------------------------------
------------------------------------------------------------
------------------------------------------------------------
------------------------------------------------------------
------------------------------------------------------------
------------------------------------------------------------
------------------------------------------------------------
------------------------------------------------------------
-------------------------------------------------
>CG10366
--------MAAAQVEM--------------------------------------------
------------------------------------------------------------
-----------------HAAPAAPHVDR--------------------------------
------------------------------------------------------------
-----------------------------------NPSSDWRQWCRLCAKDDVQGN----
---------LNVF----------------LK-----------------------------
--------------------------------------------------------NEDS
GE------------AASM------------------------------------------
---------------------------------------------------ELATAIGKY
F--WVNI----TRGE----E--LPETICSECLSLVTSLVN----FSERITRVQ-------
--------------------------------------KLY-------------------
----------------------------------------------------CILQSTPS
QERP--NLHELRSKFGL-------------------------------------------
----------------------------------LDEETQTEVHY---------------
------------------------------------------------------------
------------------------------------------------------------
------------------------------------------------------------
------------------------------------------------------------
------------------------------------------------------------
----------------VD------------------------------------------
-------------------------------------------------KKPKLDEQLEF
LPEES----------------------------P--------------------------
------------------------------------------------------------
-------------YELANPLTPEEKQESVDQEQD--------------------------
------------------------------------------------------------
------------------------------------------------------------
------------------------------------------------------------
------------------------------------------------------------
------------------------------------------------------------
------------------------------------------------------------
------------------QPTEEPDEQDADYEPNEDRVLMS-------------------
------------------------------------------------------------
----LC------------------------------------------------------
----------------------------------------------------DVYGIQED
NSSAGSLDG---------------------------------------------------
---------------------------------------SSPSTEKAGEDAADSE-----
------------------------------------------------------------
----------------KRHQC-NEC-----------------------------------
-------------LRSY---------------------ATSKTLQRHLRQDHGQT-----
------------------EPTTEQLQCPD-----------CPKKFR--------------
-LHYQLERH---------------------------------------------------
------------------------------------------------------------
------------------------------------------------------------
------------------------------------------------------MKWH--
--------------------------VPLPKRKQY-------------------------
------------------------------ACSSC----------------DKK------
----------------FATSASAQQHEQYM------------------------------
-----------------------------------------------HLD-ERP------
------------------------------------------------------------
----------------------RPVICEQ-----CGVGVHSMSALKEHV-----------
------------------------------------L-KHTD------------------
----YAP---------FECEV----C--------KKCFKSANR-----------------
-------------------------LKHHK-ET---------------------HD----
------------------------------------------------------------
------------------------------------------------------------
--------------------------------------------------PHKYICPE--
------CGM-QLNSRTTLNRHRLV------------------------------------
------------------------------------------------------------
------------------------------------------HTD---------------
----------------------QMQ-----------------------------------
-------HKCDY------------------CG----------------------------
--REFKRAKA--------------------------------LKNHLIL-----------
------------------------------------------------------------
HT----------------------------------------------------------
-----------------------------GLKP---------------------------
------------------------------------------------------------
--------------------YSCDFCD---------------------------------
--------------------------------------------------RTFANGSNCR
-----------------------------THKKKSHPEE--------------LAAQEAA
GGG---------------------------------------------------------
-------------RSHN-----------------------RNIP-KLEALKAFTKNKDNL
SPVATKQSGCFA------------------------------------------------
------------------------------------------------------------
--------------------------------------------------FGKKPRPA--
------------------------------------------------------------
------------------------------------------------------------
------------------------------------------------------------
-----TKDTPASNPAVIQDAQPE---------PAPDPGGENA------------------
-----------------TQADTPAAAIPTLDNI-------------------------YN
H------------------------IMIDYR-----------------------------
-------------------------------------------------
>CG4730
--------MDPQTSKV-------------------------CQT-----------LNFTI
ARRTAEAPVK--------------------------------------------------
---------LVSHEVSLSDSTTSLELSN--------------------------------
------------------------------------------------------------
-------------------------------------------CCRLCLEEPYPNQML-D
M--------TVIY-----------------------------------------------
--------------------------------------------------------DQEA
AL----------------------------------------------------------
---------------------------------------------------SYYDCYEIC
T--KEDL----RQNP---KN--EPRTLCKRCAVELKWAYD----FHKKMAIAN-------
--------------------------------------QQLREI----------------
------------------------------------------------------------
------------------------------------------------------------
-----------------------------FVATEANTEQEDDV-----------------
------------------------------------------------------------
------------------------------------------------------------
------------------------------------------------------------
------------------------------------------------------------
------------------------------------------------------------
------------------------------------------------------------
------------------------------------------------------------
------------------------------------------------------------
------------------------------------------------------------
----------------------EDEENEADMNEE--------------------------
------------------------------------------------------------
------------------------------------------------------------
------------------------------------------------------------
------------------------------------------------------------
------------------------------------------------------------
------------------------------------------------------------
--------------FLMEEIEEKQETPIDSLED---------------------------
------------------------------------------------------------
------------------------------------------------------------
------------------------------------------------------------
------------------------------------------------------------
---------------------------------------IVPRNRHTG------------
------------------------------------------------------------
-----------------KSNC-KFC-----------------------------------
-------------HKEF---------------------RNHSRMAKH-------------
------------------------------------------------------------
------------------------------------------------------------
------------------------------------------------------------
------------------------------------------------------------
------------------------------------------------------QMIH--
------------------------------------------------------------
------------------------------------------------------------
------------------------------------------------------------
--------LA-----------------------------------------NRP------
---------------------------------------------N--------------
------------------------FRCSQ-----CDRVYLTKQALKVHV-----------
------------------------------------DSKHRQSG----------------
----------------VHCDT----C--------GKVFAIAKA-----------------
-------------------------LEIHK-RY---------------------HN----
------------------------------------------------------------
------------------------------------------------------------
---------------------------RD----------------------FPYSCDL--
------CDR-RFAQRSHLTVHQQVK-----------------------------------
------------------------------------------------------------
------------------------------------------HSG---------------
----------------------SR------------------------------------
-------FICEF----------------PGCQ----------------------------
--KSFTSSSS--------------------------------LRNHECT-----------
------------------------------------------------------------
HT----------------------------------------------------------
------------------------------AMP---------------------------
------------------------------------------------------------
--------------------FECAHCH---------------------------------
--------------------------------------------------QSYPARNKLR
-----------------------------MHLERKHNMV--------------VQMEDLE
EM----------------------------------------------------------
-------------RKFHIV-----------------------------RSKLVMAKIYSD
QKESHHA-----------------------------------------------------
------------------------------------------------------------
------------------------------------------------------------
------------------------------------------------------------
------------------------------------------------------------
------------------------------------------------------------
----------KNDSAAISK-----------------------------------------
------------------------------------------------------------
------------------------------------------------------------
-------------------------------------------------
>CG10654
--------MPATMFDSQLS---------------------LC------------------
------------------------------------------------------------
----------AGRIVADSTTTTTSGMDG--------------------------------
------------------------------------------------------------
------------------------------------CDGAKTMICRACLVLLGP------
-----QDACHNLDSEQ--------------------------------------------
------------------------------------------------------------
------------------------------------------------------------
---------------------------------------------------DLASKYYGC
T--GEDAVR-DLPPQ------LVLKSICECCYQLVQKFHD----FQRMCAESL-------
--------------------------------------RNFEKL----------------
------------------------------------------------------LQDIDI
GCHK--------------------------------------------------------
------------------------------------------------------------
------------------------------------------------------------
------------------------------------------------------------
------------------------------------------------------------
------------------------------------------------------------
------------------------------------------------------------
----------------LE------------------------------------------
------------------------------------------------------------
------------------------------------------------------------
------------------------------------------------------------
-------------DHTWHDLDTPSESNESTNPEA--------------------------
--------QS--------------------------------------------------
------------------------------------------------------------
------------------------------------------------------------
------------------------------------------------------------
------------------------------------------------------------
------------------------------------------------------------
------------------------------------------------------------
------------------------------------------------------------
------------------------------------------------------------
------------------------------------------------------------
------------------------------------------------------------
---------------------------------------HAP------------------
------------------------------------------------------------
--------------------C---------------------------------------
------IAATQEIEEVY----VIEDE------------SAKQDLGQEKLSISSKLLG---
------------------------------------------------------------
------------------------------------------------------------
------------------------------------------------------------
------------------------------------------------------------
------------------------------------------------------------
------------------------------------------------------------
---------------------------------------------------ARK------
------------------------------------------------------------
-----------------------------------------------RRGVRHT------
------------------------------------------------------------
------------------------LECRI-----CHRGFYKPSLLEAHM-----------
------------------------------------Q-QHEG------------------
----LRP---------YTCVH----C--------AKSYARANL-----------------
-------------------------LESHL-RQM--------------------HN----
---------------------------N--------------------------------
------------------------------------------------------------
---------------------------ADA-------------------ARIIYACPS--
------CNK-VYTANRSLKYHMRRT-----------------------------------
------------------------------------------------------------
--------------------------------------HERYHES---------------
----------------------ESP-----------------------------------
----DARHICEE------------------CG----------------------------
--KCFARKAH--------------------------------LTRHKMV-----------
------------------------------------------------------------
HG---------SVE----------------------------------------------
-----------------------------GRR----------------------------
------------------------------------------------------------
--------------------YCCECCD---------------------------------
--------------------------------------------------RRFYTKENMV
-----------------------------DHLLRKHGNK---------------------
------------------------------------------------------------
------------------------------------------------------------
------------------------------------------------------------
-----------------NL-----------------------------------------
------------------------------------------------------------
-------------LLRCRKCGRIFQNSVELNAH-GRKHKAMDVVQ---------------
------------------------------------------------------------
------------------------------------------------------------
------------------------------------------------------------
------------------------------------------------------------
------------------------------------------------------------
-------------------------------------------------
>CG8301
--------ME--------------------------------------------------
------------------------------------------------------------
------------------------------------------------------------
------------------------------------------------------------
-------------------------------------------TCRTCA-----------
---------ISMF-------------VCDF------------------------------
--------------------------------------------------------ENGS
NNSHFL-DLH-HPNCWPS------------------------------------------
---------------------------------------------------EMAQIRLQF
ANWNLKI----SPND----G--LPQKICSDCFTKFCSINA----FRLACQEAQ-------
--------------------------------------LKLSHI----------------
------------------------------------------------------YDKIDA
SSLE-DD-----------------------------------------------------
-------------------------EIGQEDLEPAEEHQETETTKPTTTVS---------
------------------------------------------------------------
------------------------------------------------------------
------------------------------------------------------------
------------------------------------------------------------
--------------------------------------------AETQPNNTAS-----D
P---------------IE------------------------------------------
------IFVD--------------------------------------------------
------------------------------------------------------------
------------------------------------------------------------
----------------AVDIDEAEEEEEEEEQQQ--------------------------
------------------------------------------------------------
------------------------------------------------------------
------------------------------------------------------------
------------------------------------------------------------
------------------------------------------------------------
------------------------------------------------------------
--------------------QYDEEVEEPITDESAPPQLTISYACKFCL-----------
------------------------------------------------------------
-------RPQENYQ----------------------------------------------
-------------------------------------------------LQQLLLEHINA
SHD---------------------------------------------------------
---------------P-----------------------EQPYNCPECEARFQDA-----
-------------------------------------------ASRTVHL----------
----------KSSHVEKQHAC-GVC-----------------------------------
-------------GKKY---------------------GDRHNLRHHVEK----------
------------------YHSETDFECAL-----------CEKRFY--------------
-TRKSLNYHMKWH------------------------------NP---------------
------------------------------------------------------------
------------------------------------------------------------
---DRQFKCRHSGCE-RLFISQRHLMC---------------H-----------EATH--
--------------------------SGTSSRKSE-------------------------
------------------------------HCGFC----------------GKT------
----------------FIHLKTLRWHIYRQ------------------------------
-----------------------------------------------HGG-EKP----YK
CANCTEVFASYAEKRIHMLERHRENLTAIERSECMLCRQPFSSEPDLIHHMSAEHLQRPG
APIIANN--KRVLQQKRERQYSGLFQCGS-----CSQRFNMKSALERHA-----------
------------------------------------A-VHSEK-----------------
----DRP---------HACPH----C--------SKRFKRAQD-----------------
-------------------------MKWHI-KT---------------------HE----
------------------------------------------------------------
------------------------------------------------------------
---------------------------KE----------------------KPNVCDV--
------CGK-AFALKYVLTQHRLS------------------------------------
------------------------------------------------------------
------------------------------------------HEV---------------
---------L------------EKN-----------------------------------
-------FKCNV------------------CG----------------------------
--RAYLFEKS--------------------------------LRLHQRT-----------
------------------------------------------------------------
HT----------------------------------------------------------
-----------------------------GKTY---------------------------
------------------------------------------------------------
--------------------YKCDLCQ---------------------------------
--------------------------------------------------ERFVTHIKLK
-----------------------------THMQKAHAAS---------------------
------------------------------------------------------------
------------------------------------------------------------
------------------------------------------------------------
------------------------------------------------------------
-----------------------------------------------------QPH----
------------------------------------------------------------
------------------------------------------------------------
------------------------------------------------------------
--------------------------------SADQPLDD--------------------
------------------------------------------------------------
----LIN------------------IVIS-------------------------------
-------------------------------------------------
>grauzone
--------MD--------------------------------------------------
------------------------------------------------------------
------------------------------------------------------------
------------------------------------------------------------
-------------------------------------------ICRLCLRGVSG------
-----AQMCLQIF-----------------------------------------------
--------------------------------------------------------DVDS
GES---------------------------------------------------------
---------------------------------------------------KVAEVLRQH
F--WFEV----LPND----E--ISKVICNVCWTQVSEFHQ----FYVSIQEAQ-------
--------------------------------------VIYATT----SK----------
------------------------------------------------------FKQDPE
MVNT-S--------------------------------------------------WPEE
V-------------------------LMPADVLAVDNDVGAQI-----------------
------------------------------------------------------------
------------------------------------------------------------
------------------------------------------------------------
------------------------------------------------------------
---------------------------------------------NVNP-----------
----------------LD------------------------------------------
------------------------------------------------------------
------------------------------------------------------------
------------------------------------------------------------
--------------ELDLSQPMSPEDSKVGIKTE--------------------------
------------------------------------------------------------
------------------------------------------------------------
------------------------------------------------------------
------------------------------------------------------------
------------------------------------------------------------
------------------------------------------------------------
---------------------RQSPDMELLFEDANNEQ----------------------
------------------------------------------------------------
------------------------------------------------------------
------------------------------------------------------------
DEDYEDDEDDDTDDLIVT------------------------------------------
-----------------------------RSGRKRKRDVAKPAKTKRGTVSVGR------
-----------KGKEKMVVKRGPPKRIFKMERLPP--FCKEDEELIKRYI----------
-----------------VMGC-ELCIF----LAEDFDGIRE--HFKDKHPDER--PYIKC
------------CGRKL---------------------NKRCLIQEHARR----------
------------------HENPEYIKCKD-----------CGKVFA--------------
-NSSVLRAHWLVH-----------------------------------------HVPDEE
------------------------------------------------------------
------------------------------------------------------------
----CDFQCED--CG-KRFSRRNLLEL---------------H-----------KGSH--
---------------------------VPVNERKF-------------------------
------------------------------ICPQC----------------PKHN-----
---------------AFATEYHMQVHISMQ------------------------------
-----------------------------------------------HRK----------
------------------------------------------------------------
----------------------AANICHV-----CGKKIKDKAVFEKHV-----------
------------------------------------R-LHFEE-----------------
----SGP--------RIKCPR--PDC--------ESWLKDEDN-----------------
-------------------------LKQHL-RR---------------------HN----
------------------------------------------------------------
------------------------------------------------------------
---------------------------DE---------------------GKLFICSE--
------CGK-SCKNSRALIGHKRYS-----------------------------------
------------------------------------------------------------
------------------------------------------HSN---------------
-------------------------VI---------------------------------
-------YTCEQ------------------CG----------------------------
--KTFKKDIS--------------------------------LKEHMAQ-----------
------------------------------------------------------------
HT----------------------------------------------------------
-----------------------------GEPL---------------------------
------------------------------------------------------------
--------------------YKCPFCP---------------------------------
--------------------------------------------------RTFNSNANMH
-----------------------------SHKKKMHPVE--------------WDIW---
------------------------------------------------------------
-------------R----------------------------------KTKTGSSQKVLP
SAQVA-------------------------------------------------------
------------------------------------------------------------
------------------------------------------------------------
------------------------------------------------------------
------------------------------------------------------------
------------------------------------------------------------
-----QMFRDDADVAAIANDYSG-------------------------------------
------------------------------------------------------------
------------------------------------------------------------
-------------------------------------------------
>CG8388
--------MP--------------------------------------------------
------------------------------------------------------------
------------------------------------------------------------
------------------------------------------------------------
--------------------------------------------CFLCTQTVDD------
-----AAGNIEFA-----------------------------------------------
--------------------------------------------------------SEEA
DSL---------------------------------------------------------
---------------------------------------------------GLRCIIEKH
F--WLQI-----PDS----K--RAGYVCGPCWEQLLLFHN----FYLNVEQAH-------
--------------------------------------KALEQT----------------
-----------------------------------------------------VLKETSP
PEVV-ASALEEHI--------------------VKSEHDDSVAAA-----VKRRRGRPRK
V---------------------------------AQQDAREELKSV--------------
------------------------------------------------------------
------------------------------------------------------------
------------------------------------------------------------
------------------------------------------------------------
------------------------------------------------------------
----------------LE------------------------------------------
------------------------------------------------------------
------------------------------------------------------------
------------------------------------------------------------
--------------------QINLNEIKIEFPEA--------------------------
------------------------------------------------------------
------------------------------------------------------------
------------------------------------------------------------
------------------------------------------------------------
------------------------------------------------------------
------------------------------------------------------------
-------------DLTIADVLEDQEEQDFLPDDCISKEGAE-------------------
------------------------------------------------------------
-------DPEVLE-----------------------------------------------
------------------------------------------------------------
------------------------------------------------------------
---------------------------------------KKPPTLKRKVSGRSRG-----
-------------RRRVQLAERPNTSC-----LPKIQKSQEFNDYIREHY----------
-----------------KVQC-HICNL----PMEDFSEMLA--HVRREHKQR---GYAMC
------------CNRKF---------------------LKRGVLVDHLRR----------
------------------HQDPETFKCSI-----------CGRVMG--------------
-HRRSLELHMRMH-----------------------------------------EIKSRG
------------------------------------------------------------
------------------------------------------------------------
----RLYRCEQ--CS-KAFYSAVVYER---------------H-----------KLTH--
---------------------------IPREQWKV-------------------------
------------------------------PCTHC----------------EKT------
----------------YPSQYTMQQHVKLV------------------------------
-----------------------------------------------HLN-LYA------
------------------------------------------------------------
------------------------KICDV-----CGKSIRGREALARHM-----------
------------------------------------E-EHTGGP----------------
----QAA---------IKCHL----C--------DSMLTTKYG-----------------
-------------------------LARHI-KMM--------------------HT----
------------------------------------------------------------
------------------------------------------------------------
---------------------------AE--------------------NLQPMQCEF--
------CLK-ICPSLQAHQHHIKYT-----------------------------------
------------------------------------------------------------
------------------------------------------HNT---------------
----------------------ARS-----------------------------------
-------HQCPM------------------CE----------------------------
--KAFKRPNE--------------------------------LKEHMTT-----------
------------------------------------------------------------
HT----------------------------------------------------------
-----------------------------GEVL---------------------------
------------------------------------------------------------
--------------------YTCPHCP---------------------------------
--------------------------------------------------QTFNSNANMH
-----------------------------AHRKKVHRKE--------------WEENRHK
RLNRS-------------------------------------------------------
-------------RKSDTI--------------------------IAVSVRKTTETRQDG
GLVPAEAIATT-------------------------------------------------
------------------------------------------------------------
----------------------------------------------------SSPRA---
---------------EC-------------------------------------------
------------------------------------------------------------
------------------------------------------------------------
------------------------------------------------------------
------------------------------------------------------------
------------------------------------------------------------
-------------------------------------------------
>CG15073
--------M---------------------------------------------------
------------------------------------------------------------
------------------------------------------------------------
------------------------------------------------------------
-------------------------------------------ICRLCLNNVND------
-----TDT-IRIF-----------------------------------------------
--------------------------------------------------------EDVG
LSL---------------------------------------------------------
---------------------------------------------------NVANVLAKY
F--WFEP----KSDD----P--ISTVICLTCWNQVNDFHQ----FYVAVESAH-------
--------------------------------------RLLTERFS--------------
------------------------------------------------------LKSGQD
QGKV-EH-----------------------------------------------------
--------------------------GEDSEQQEEEQDEDQELGLPGSE-----------
------------------------------------------------------------
-GGSFT---NEQF-----------------------------------------------
------------------------------------------------------------
------------------------------------------------------------
------------------------------------------------------------
----------------LT------------------------------------------
------------------------------------------------------------
------------------------------------------------------------
------------------------------------------------------------
----------EVIAQQEQQTDSNPPKEQFIKEDN--------------------------
------------------------------------------------------------
------------------------------------------------------------
------------------------------------------------------------
------------------------------------------------------------
------------------------------------------------------------
------------------------------------------------------------
----------ATVNDPETSATLPTEQRRETRSTAKSKAHHS-------------------
------------------------------------------------------------
-------LPP--------------------------------------------------
------------------------------------------------------------
------------------------------------------------------------
---------------------------------------STPPEKSNSVANKSKA-----
-------------KRTPCKAEGTPQKSKRYADYKQ--CMLDIDAKISAHM----------
-----------------RLTC-DVCHE----GQETFLLLCK--HMLQEHHRK---GYAIC
------------CNKKF---------------------YKRSFLTDHIDR----------
------------------HADPEKFKCTQ-----------CDKRFA--------------
-DKQCLRNHELLK-----------------------------------------HHPEEE
------------------------------------------------------------
------------------------------------------------------------
----KTFMCEQ--CP-KRYTKQYLLDQ---------------H-----------RVIH--
------------------------------KERNV-------------------------
------------------------------VCDLC----------------ERR------
----------------FPNQSLLCTHVKMA------------------------------
-----------------------------------------------HGN----------
------------------------------------------------------------
----------------------YGTMCDI-----CAQVIRGRAAFQRHQ-----------
------------------------------------L-EHAGV-----------------
----TEP--------KVQCDI----C--------GSWHKNKHS-----------------
-------------------------LKKHV-RR---------------------HN----
------------------------------------------------------------
------------------------------------------------------------
--------------------------------------------------GTAATCDL--
------CGK-VSPNRSAMLSHQRYV-----------------------------------
------------------------------------------------------------
------------------------------------------HLT---------------
----------------------DRK-----------------------------------
-------HECSV------------------CN----------------------------
--KAFKKAIT--------------------------------LREHMTM-----------
------------------------------------------------------------
HT----------------------------------------------------------
-----------------------------GEVL---------------------------
------------------------------------------------------------
--------------------YKCPHCP---------------------------------
--------------------------------------------------KTFNSNANQH
-----------------------------THRRKCHPKE--------------FEEA---
------------------------------------------------------------
-------------R----------------------------------KARTEKRKAIEE
ETPSVLT-----------------------------------------------------
------------------------------------------------------------
------------------------------------------------------------
------------------------------------------------------------
------------------------------------------------------------
------------------------------------------------------------
----ISTGEDGESHSILLTNTEEDIKGDTIEF----------------------------
-------------------TL--CLSADTTD-----------------------------
------------------------------------------------------------
-------------------------------------------------
>CG4282
--------MDSS------------------------------------------------
------------------------------------------------------------
------------------------------------------------------------
------------------------------------------------------------
------------------------------------------PSCLLCMCEYPA------
M---MGDY-IDVH-----------------------------------------------
--------------------------------------------------------SARG
DQL---------------------------------------------------------
---------------------------------------------------EVTTIVNQH
F--PVQI---SKESD---------ERICGRCWKIVSDFHT----LHEFVSAAQ-------
--------------------------------------SSLQETKVAL------------
------------------------------------------------------MEDDPL
TQET-TS-------------------------------------------------FPEI
IKL--------------------------ATQEEEGVTEPQELGGR--------------
------------------------------------------------------------
------------------------------------------------------------
------------------------------------------------------------
------------------------------------------------------------
--------------------------------------------NFFYPEIK--------
----------------IEEHEL--------------------------------------
---------DTLP------------------------------------RIEILERSANT
QENQD-------------------------------------------------------
----------QLEG----------------------------------------------
---AARRLRKRLKAEDGSSVDKDKDEDGVEETAE--------------------------
------------------------------------------------------------
------------------------------------------------------------
------------------------------------------------------------
---------------------------------PAPPKKRRG------------------
---------------------------------------------RPRKSDAAVAP----
------------------------------------------------------------
------PQKP----KEDIQLDLKAEELDEFVDEETDPDFSC-------------------
------------------------------------------------------------
------LVPSDNSS----------------------------------------------
-------------------------------------------------EDDGGSDGFDS
DSDFELDNGK--------------------------------------------------
----------------------------QEFAVLPKRTVVRPKKYKKRTKPAEPK-----
----------VRMSRELLEQRKK--------------QQEEYDVIIAKFFT---------
----------------SVLPC-AICNL----LVHNFTEMQR--HHRLTHQVDP--GYMMC
------------CGRKF---------------------TQRKVLAEHVLV----------
------------------HWNPDHFKCSV-----------CEKSFQ--------------
-NSRHLESHQQVH-----------------------------------------MDPAVK
------------------------------------------------------------
------------------------------------------------------------
----LTFSCDL--CS-KTFLSKTAIDY---------------HK----------LNKH--
---------------------------VPKSEFKF-------------------------
------------------------------TCSEC----------------NKK------
----------------FLTERKLKNHMSSM------------------------------
-----------------------------------------------HDP-EST------
------------------------------------------------------------
------------------------IICDK-----CGKQMRTKIILKKHQ-----------
------------------------------------ELMHSDK-----------------
----PRP-----EPELQQCQI----C--------GAWLKGMTG-----------------
-------------------------LKQHM-KSI--------------------HV----
------------------------------------------------------------
------------------------------------------------------------
---------------------------ES---------------------AGEHRCHI--
------CAK-VSPNARALRRHIYHN-----------------------------------
------------------------------------------------------------
------------------------------------------HEC---------------
----------------------ERK-----------------------------------
-------FKCTM------------------CE----------------------------
--KAFKRPQE--------------------------------LKEHTST-----------
------------------------------------------------------------
HT----------------------------------------------------------
-----------------------------GEVL---------------------------
------------------------------------------------------------
--------------------YTCPNCP---------------------------------
--------------------------------------------------MTFFCSANMY
-----------------------------KHRQRLHRAQ--------------YEADK--
--------------------------------------NQ----------------PKPP
NIL----------K---------------------------------ISRNASTQNKPKQ
EI----------------------------------------------------------
------------------------------------------------------------
------------------------------------------------------------
------------------------------------------------------------
------------------------------------------------------------
------------------------------------------------------------
------------------------------------------------------------
------------------------------------------------------------
------------------------------------------------------------
-------------------------------------------------
>CG11695
--------M---------------------------------------------------
------------------------------------------------------------
------------------------------------------------------------
------------------------------------------------------------
-------------------------------------------ICRLCLDDAEHS-----
---------VPIF-----------------------------------------------
--------------------------------------------------------DQDD
SGDQ----------PVPS------------------------------------------
---------------------------------------------------NLAELIEKH
L--QLVL----LPND----G--VSKSLCTQCWQQLADFEQ----FCAMVMKKQ-------
--------------------------------------LGLQQL----------------
------------------------------------------------------------
------------------------------------------------------------
--------------------------KMEPFSEDEDADTKAQI-----------------
------------------------------------------------------------
------LCE---------------------------------------------------
------------------------------------------------------------
------------------------------------------------------------
------------------------------------------------PE----------
----------------IDVSPA--------------------------------------
------------------------------------------------------------
------------------------------------------------------------
------------------------------------------------------------
------AADNEECNEIDGDASSNSRSSSIRTTSLRE------------------------
------------------------------------------------------------
------------------------------------------------------------
------------------------------------------------------------
------------------------------MRLPSPIRRRMR------------------
---------------------------------------------LPRAVTAPK------
------------------------------------------------------------
--------------TQAVKAKARTKTHKAEADEDEDAEGE--------------------
------------------------------------------------------------
------------------------------------------------------------
------------------------------------------------------------
------------------------------------------------------------
---------------------------------------GDPESRSSNSR----------
----------------------------------------EMDSYIALHG----------
-----------------RLEC-CICGGD--EQFPNFAEMKR--HFRNHHQSL---GYVVC
------------CQRRY---------------------KKRALYVDHLHM----------
------------------HNDPNYFRCKI-----------CSKQLV--------------
-SRISYDVHMLRF-----------------------------------------HPNKDD
------------------------------------------------------------
------------------------------------------------------------
----LSFACDQ--CS-KRFSKQFLLTI---------------H-----------SRVH--
-----------------------------QQERNE-------------------------
------------------------------QCKHC----------------DRS------
----------------FRTAVDLRLHMRRT------------------------------
-----------------------------------------------HDPAFVP------
------------------------------------------------------------
------------------------FICDS-----CGAKFKTKQNLLVHK-----------
------------------------------------RTVHREGS----------------
----QLP--------EVQCQE----C--------QVWLSDENS-----------------
-------------------------LRKHM-YM---------------------HL----
------------------------------------------------------------
---------------------------------------------------DA-------
---------------------------AS---------------------LRQWKCEQ--
------CGL-EKGSRAKLAAHIRY------------------------------------
------------------------------------------------------------
------------------------------------------HHP---------------
----------------------KEY-----------------------------------
-------HKCTH------------------CA----------------------------
--KEFKSSRS--------------------------------LEEHTAT-----------
------------------------------------------------------------
HT----------------------------------------------------------
-----------------------------GQDL---------------------------
------------------------------------------------------------
--------------------YECAFCE---------------------------------
--------------------------------------------------RTFKNSGNMH
-----------------------------KHRRQMHAAQ--------------VAALQ--
------------------------------------------------------------
------------------------------------------------QQKKVPPSKRKD
KGDLLLDVLAAGGK----------------------------------------------
-----------------DMSHVMGA-----------------------------------
-------------------------------------GDMND------------------
------------------------------------------------------------
------------------------------------------------------------
------------------------------------------------------------
------------------------------------------------------------
------------------------------------------------------------
------------------------------------------------------------
-------------------------------------------------
>CG11696
--------M---------------------------------------------------
------------------------------------------------------------
------------------------------------------------------------
------------------------------------------------------------
-------------------------------------------ICRLCLEDAEHG-----
---------VPIF-----------------------------------------------
--------------------------------------------------------GQEP
PMGQ----------PAHR------------------------------------------
---------------------------------------------------QLAELIERH
L--LLVL----AEND----V--VSTCLCNRCWRQLAEIEQ----FCSMVAEKQ-------
--------------------------------------RSLHRS----------------
-----------LQLKTE-------------------------------------LPELPE
LTEP----------------------------------------------------EPAL
VVWN-------------------TESPIEPKLSYEGDDIKDHI-----------------
------------------------------------------------------------
------LCE---------------------------------------------------
------------------------------------------------------------
------------------------------------------------------------
------------------------------------------------PV----------
----------------IDALSAG-------------------------------------
---------D--------------------------------------------------
------------------------------------------------------------
------------------------------------------------------------
------EKDSDYGDTFEPDFEPESQPDEEEEPEP--------------------------
------------------------------------------------------------
------------------------------------------------------------
------------------------------------------------------------
----------------------------------DPVKPRPRG-----------------
---------------------------------------------RPRKTALQQTHQII-
------------------------------KRKYEKRKQQNK------------------
--AKITELSLRESRARQRELKRSSAGAEDDQDGDEDEEDEEDVGG---------------
------------------------------------------------------------
-----ELTPDAD------------------------------------------------
------------------------------------------------------------
------------------------------------------------------------
---------------------------------------EQPKPRGKRGRPKTKKLVTA-
--------DDNDDTSEVPVKR---------------SSIKEMDDYIAANV----------
-----------------KLDC-AICAA----PLEDFNDLKR--HFRVEHDCT---GYVKC
------------CNNRY---------------------KKRTLYVDHLHC----------
------------------HKDPQYFSCQS-----------CRKNFL--------------
-NRNSQVMHMLRF-----------------------------------------HSQQQE
------------------------------------------------------------
------------------------------------------------------------
----LVHQCAI--CE-ARFAKKFLLTM---------------H-----------LKGH--
----------------------------KGTERPE-------------------------
------------------------------VCDTC----------------SKT------
----------------FRTKFELSAHVKRM------------------------------
-----------------------------------------------HAADFTP------
------------------------------------------------------------
------------------------IICDI-----CGTHFRSKANFLIHK-----------
------------------------------------KALHPDGP----------------
----VAE---------VQCTL----C--------GRWLRDERS-----------------
-------------------------LRKHL-AR---------------------HD----
------------------------------------------------------------
---------------------------------------------------DRD------
---------------------------GD----------------------TKYRCLL--
------CNA-EKSSRAALSSHMRY------------------------------------
------------------------------------------------------------
------------------------------------------HHS---------------
----------------------AKR-----------------------------------
-------HKCSL------------------CD----------------------------
--KEFKLPRA--------------------------------LAEHMAT-----------
------------------------------------------------------------
HT----------------------------------------------------------
-----------------------------GIDL---------------------------
------------------------------------------------------------
--------------------YQCQFCT---------------------------------
--------------------------------------------------RTFKSHANMH
-----------------------------NHKKKMHPND---------------------
------------------------------------------------------------
-----------WVR----------------------------------KYSQPSSSITST
AAPLAHP-----------------------------------------------------
------------------------------------------------------------
----------------------------------------------------NHPNQPAP
PA----------------------AAPTNLAGH-------------------MLPPLGGI
------------------------------------------------------------
------------------------------------------------------------
------------AKSLIEIPDTEGFDFGSNSSVCPTP-----------------------
------------------------------------------------------------
------------------------------------------------------------
D------------------------------------------------
>CG2889
--------M---------------------------------------------------
------------------------------------------------------------
------------------------------------------------------------
------------------------------------------------------------
-------------------------------------------ICRLCLRCLSP------
-----GSA-VFLF-----------------------------------------------
--------------------------------------------------------ETDD
T-------------LAET------------------------------------------
---------------------------------------------------RLVKMIAKF
L--QLEI----LPDD----G--ISTSVCTECCEHLEDFNG----FWQLVEQKQ-------
--------------------------------------CSLKKEFLTVDVDCAAMK----
---WTGGVDVDVNIDEL---------PLAAGD----------------------MDEKPL
DLHN-LSLLGSVL-----------------------------------------------
--------------------------DVNVDSVEVREPIKEQL-----------------
------------------------------------------------------------
------PCEEE-------------------------------------------------
------------------------------------------------------------
------------------------------------------------------------
--------------------------------------------EDEKPC----------
----------------LQ------------------------------------------
------------------------------------------------------------
------------------------------------------------------------
------------------------------------------------------------
---ASDSEPEVTEGQPESESDSSDDEPLVRLKSK--------------------------
------------------------------------------------------------
------------------------------------------------------------
------------------------------------------------------------
---------------------------------MKPKRKT--------------------
------------------------------------------------------------
------------------------------------------------------------
----------SARSSKDQGPISLQQELADLLDDGGKRRRR--------------------
------------------------------------------------------------
------------------------------------------------------------
------------------------------------------------------------
------------------------------------------------------------
---------------------------------------KAPDQRTTTESQESELQAVL-
--------------------ERKPKGCSRA------QLAKSYEKAIASYM----------
-----------------SASC-DLCEF----SAPYLSELKT--HFLEVHQRE---YYIKC
------------CGKVF---------------------TRASKLMDHIRK----------
------------------HINPKLFTCTI-----------CKKSLN--------------
-SQDYLATHIETV-----------------------------------------HNKVAQ
------------------------------------------------------------
------------------------------------------------------------
IGKVLKFPCPK--CE-RTFSSERRMAN---------------H-----------LAKH--
----------------------------DTDQLEH-------------------------
------------------------------TCEIC----------------CKS------
----------------FANVHRLRRHIQSI------------------------------
-----------------------------------------------HED-LHR------
------------------------------------------------------------
------------------------HVCDI-----CGKKFKFKPSFERHL-----------
------------------------------------L-EHQGV-----------------
----VAP--------AVECPI----C--------RVWLKNEHS-----------------
-------------------------LRLHR-FT---------------------HD----
------------------------------------------------------------
------------------------------------------------------------
--------------------------------------------------STDTVCPH--
------CGK-TCTSRTALRGHVKYA-----------------------------------
------------------------------------------------------------
------------------------------------------HKL---------------
----------------------TTN-----------------------------------
-------LQCTF------------------CE----------------------------
--KTFKQQRN--------------------------------LDEHMAI-----------
------------------------------------------------------------
HT----------------------------------------------------------
-----------------------------GLQL---------------------------
------------------------------------------------------------
--------------------YNCPHCP---------------------------------
--------------------------------------------------KECRSRSNMY
-----------------------------VHIKQRHADE--------------WLRAKMA
------------------------------------------------------------
-------------R----------------------------------------------
------------------------------------------------------------
------------------------------------------------------------
---------------------------------------------------SHNPQFK--
------------------------------------------------------------
------------------------------------------------------------
------------------------------------------------------------
------------------------------------PADV--------------------
------------------------------------------------------------
------------------------------------------------------------
-------------------------------------------------
>CG1529
--------MF--------------------------------------------------
------------------------------------------------------------
--------------------TTFTDLAR--------------------------------
------------------------------------------------------------
-------------------------------------------LCRICLRHLRD------
---------RDTH-----------------------------------------------
------------------------------------------------------------
--------------CPDP------------------------------------------
---------------------------------------------------RLIAILQKL
L--DIDI---LKQPH----G--FPTEICNLCHNAVVYFDE----LRQVARESS-------
--------------------------------------QKLIGW----------------
-------QPVDIAVDR--------------------------------------VKEEP-
------------------------------------------------------------
---------------------------PDEGLKENHEENEHE------------------
------------------------------------------------------------
------------------------------------------------------------
------------------------------------------------------------
------------------------------------------------------------
------------------------------------------------------------
----------------LE------------------------------------------
------------------------------------------------------------
------------------------------------------------------------
------------------------------------------------------------
-----------------EEHEKQADGQQVDLSKK--------------------------
------------------------------------------------------------
------------------------------------------------------------
------------------------------------------------------------
------------------------------------------------------------
------------------------------------------------------------
------------------------------------------------------------
-----------------------QEDQKKILDDREDE-----------------------
------------------------------------------------------------
------------------------------------------------------------
------------------------------------------------------------
------------------------------------------------------------
---------------------------------------EYPDEYENSQQQLSQG-----
------------------------------------------------------------
----------TGSKRRAGLAC-DQC-----------------------------------
-------------GKQV---------------------YKLPYLEAHI------------
------------------------------------------------------------
------------------------------------------------------------
------------------------------------------------------------
------------------------------------------------------------
------------------------------------------------------RSVH--
----------------------------QGYSKPF-------------------------
------------------------------LCRSC----------------DKS------
----------------FTRYEQLRSHMRNA------------------------------
-----------------------------------------------HPQLEQL------
----------------------QQEL----R--------------D--------------
------------------------LICEL-----CNRQYSTKNALGEHL-----------
------------------------------------K-RHAQ------------------
----RKE---------HVCEH----C--------GVAKVTRTE-----------------
-------------------------LLTHL-RT---------------------HN----
------------------------------------------------------------
------------------------------------------------------------
---------------------------PT--------------W-------ERFKCEQ--
------CPQ-LFRHKSAISRHVRVV-----------------------------------
------------------------------------------------------------
------------------------------------------HEG---------------
----------------------QRR-----------------------------------
-------FQCGH------------------CE----------------------------
--KKFGTHAS--------------------------------QVRHERL-----------
------------------------------------------------------------
HTEST-------------------------------------------------------
---------------------------GSGEAA---------------------------
------------------------------------------------------------
------EEWP----------FACIHCQ---------------------------------
--------------------------------------------------KPCVSRQTLE
-----------------------------LH-LRRHRAR---------------------
------------------------------------------------------------
--------KTHRKRREH-----------------------------SRESQEQEQEHDRD
QEQGAREAQQDQLRK------------------------------GEKLRQR--------
-----------------DLS----------------------------------------
-----------------------------------RESHRNE----VTMQTSQRPNECQQ
---GQESYDPEPDPLEASQC--KLEQEDALDPE---------------------------
------------------------------------------------------------
----------------------------------------------------W-------
-QHKIEQDAESQDSARLEGHFHDY---------KPIPSKA--------------------
------------------------------------------------------------
------------------------------------------------------------
----------------------------------------L--------
>CG12391
--------MEADITPLAETNGEQRQN----PQE--------------------SAQNQEQ
PQPRQDLAGKS---VGSADDGVSGTVGQ--IMDYLEDDAGATADQDAEMGEAEYLDGEMP
QEDESETPQTEKANEGCQESSNKKDLQESAAKDDF-SKEKSGEDGEKDTDKEKKATHLHE
DNNDDAEKDGDEAD------AEDEDDVEKPEDEDGTEEGDEAIEEDEDALDEDEDPNEEV
EEIEPDFETGTDAEGELITGDEPGDLADVPIRERKKEEPVDEDQCRVCTSKEEL------
---------VCLFKKQI-------------------------------------------
--------------------------------------------------------DATP
ADM---------------------------------------------------------
-------------------------------------------------------LLVIC
P--NVSI----LPKD------FMPQFICTKCMGSLTIAIQ----LRKQLETTD-------
--------------------------------------QELRKR----------------
------------------------------------------------------LSRSKN
KVR---------------------------------------------------------
------------------------------------------------------------
------------------------------------------------------------
------------------------------------------------------------
------------------------------------------------------------
------------------------------------------------------------
-----------------------------------------------RPRGYVV------
----------------ID------------------------------------------
------------------------------------------------------------
------------------------------------------------------------
------------------------------------------------------------
----------------APVTDSSEDEDELDDEFK--------------------------
------------------------------------------------------------
------------------------------------------------------------
------------------------------------------------------------
------------------------------------------------------------
------------------------------------------------------------
------------------------------------------------------------
--------------VSDVAGTTSADSDSADSDDSEKEK----------------------
------------------------------------------------------------
------------------------------------------------------------
------------------------------------------------------------
------------------------------------------------------------
---------------------------------------KKPGPRGR-------------
------------------------------------------------------------
------------------------------------------------------------
--------------------------------------PRKKPLKRGTDSDG--------
------------------------------------------------------------
------------------------------------------------------------
------------------------------------------------------------
------------------------------------------------------------
------------------------------------------------------------
------------------------------------------------------------
---------------------------------------------------EPS------
----------------SAQKKKYQPSSTAS------------------------------
---------------------------------------------------VGP------
------------------------------------------------------------
------------------------FECPN-----CDLTFSRKQSYVLHR-----------
------------------------------------K-THERIE----------------
----------------HACPI----C--------GKKFKVEWA-----------------
-------------------------YKTHM-QR---------------------HE----
------------------------------------------------------------
------------------------------------------------------------
---------------------------QE---------------------RAHFRCEL--
------CPK-IFRLRAELKHHMAQR-----------------------------------
------------------------------------------------------------
------------------------------------------HDE---------------
---------------------------------H---------------------GFI--
-------YECKR------------------CQ----------------------------
--RTFLTQQR--------------------------------LQRHQAV-----------
----------GCQ----------------------------------------------R
HKED-------SVRI---------------------------------------------
-----------------------------KEEQ---------------------------
------------------------------------------------------------
------------------------------------------------------------
--------------------------------------------------SRFKQESRSK
------------------DDR--------HHGNNSSKRR---------------------
-----------------------------------------------------------P
GEG----------R---------------------------------DLFKAVAPPTTTY
WSDSFSD-----------------------------------------------------
------------------------------------------------------------
------------------------------------------------------------
------------------------------------------------------------
------------------------------------------------------------
------------------------------------------------------------
------------------------------------------------------------
------------------------------------------------------------
------------------------------------------------------------
-------------------------------------------------
>CG17361
--------MVIRYSLVIL-----------------------------------F------
------------------ELYLLGIEG---------------------------------
------------------SNEAMDELVK--------------------------------
------------------------------------------------------------
-------------------------------------------MCRVCMDEPKD------
L--------LDIY-----------------------------------------------
--------------------------------------------------------DNKS
LGDRLSDDLQ-RTKEPEP------------------------------------------
---------------------------------------------------TPADLLNIC
S--AYPV----DTGD----G--FPLKICEPCLIKLREALR----FRRRYTRTM-------
--------------------------------------EYVARV----------------
------------------------------------------------------------
------------------------------------------------------------
----------------------------------KREQSDKET-----------------
------------------------------------------------------------
-------CDL--------------------------------------------------
------------------------------------------------------------
------------------------------------------------------------
------------------------------------------------------------
----------------LE------------------------------------------
------------------------------------------------------------
------------------------------------------------------------
------------------------------------------------------------
-------------AEDWDFTDRIKSEEEEEEDDG--------------------------
------------------------------------------------------------
------------------------------------------------------------
------------------------------------------------------------
------------------------------------------------------------
------------------------------------------------------------
------------------------------------------------------------
------------------------------------------------------------
------------------------------------------------------------
------------------------------------------------------------
------------------------------------------------------------
------------------------------------------------------------
------------------------------------------------------------
------------------------------------------------------------
------------------------------------------------------------
------------------------------------------------------------
------------------------------------------------------------
------------------------------------------------------------
------------------------------------------------------------
------------------------------------------------------------
------------------------------------------------------------
------------------------------------------------------------
---------------------------------------------------DRN------
------------------------------------------------------------
------------------------------------------------------------
---------------------------------------------D--------------
------------------------------------------------------------
------------------------------------------------------------
----KQP-----------------------------------------------------
-------------------------------KK---------------------ET----
------------------------------------------------------------
---------------------------R--------------------------------
---------------------------NE-------------------------------
------VDK---------------------------------------------------
------------------------------------------------------------
------------------------------------------------------------
----------------------RRP-----------------------------------
-------FKCTD------------------CQ----------------------------
--KSFTGKAQ--------------------------------LTMHRRT-----------
------------------------------------------------------------
HTKG--------------------------------------------------------
------------------------------------------------------------
------------------------------------------------------------
------------------------------------------------------------
--------------------------------------------------STRTRRKALK
------------------------------------------------------------
------------------------------------------------------------
------------------------------------------------------------
------------------------------------------------------------
------------------------------------------------------------
------------------------------------------------------------
------------------------------------------------------------
------------------------------------------------------------
------------------------------------------------------------
------------------------------------------------------------
------------------------------------------------------------
------------------------------------------------------------
-------------------------------------------------
>Dlip1
--------MD--------------I-----------------------------------
------------------------------------------------------------
-------------------------FES--------------------------------
------------------------------------------------------------
-------------------------------------------FCRTCGNECL-------
------ES-LSIY-----------------------------------------------
--------------------------------------------------------NECA
QVL-----------DQMV------------------------------------------
---------------------------------------------------PIADMLASC
L--PASLPP-LDPED----D--YPKQICRICVKKLSMAYE----FSHQWLGAH-------
--------------------------------------GEFNVA----------------
------------------------------------------------------LK----
------------------------------------------------------------
------------------------------------------------------------
------------------------------------------------------------
------------------------------------------------------------
------------------------------------------------------------
------------------------------------------------------------
------------------------------------------------------------
----------------FE------------------------------------------
------------------------------------------------------------
------------------------------------------------------------
------------------------------------------------------------
------------------------------------------------------------
------------------------------------------------------------
------------------------------------------------------------
------------------------------------------------------------
------------------------------------------------------------
------------------------------------------------------------
------------------------------------------------------------
------------------------------------------------------------
------------------------------------------------------------
------------------------------------------------------------
------------------------------------------------------------
------------------------------------------------------------
------------------------------------------------------------
------------------------------------------------------------
------------------------------------------------------------
------------------------------------------------------------
------------------------------------------------------------
------------------------------------------------------------
------------------------------------------------------------
------------------------------------------------------------
------------------------------------------------------------
------------------------------------------------------------
---------------------------------------------------QRR------
------------------------------------------------------------
------------------------------------------------------------
------------------------------------------------------------
------------------------------------------------------------
------------------------------------R-RSQA------------------
----SKS-----------------------------------------------------
--------------------------QSHT-QTQT-------------------HP----
------------------------------------------------------------
------------------------------------------------------------
---------------------------VE---------------------PKNEQLPTV-
------LAE-AVSTKRAATPTNEF------------------------------------
------------------------------------------------------------
------------------------------------------SSD---------------
----------------------SGP-----------------------------------
------AFKCGF------------------CG----------------------------
--ECFYTEKA--------------------------------CKFHLK------------
------------------------------------------------------------
------------------------------------------------------------
------------------------------------------------------------
------------------------------------------------------------
------------------------------------------------------------
------------------------------------------------------------
----------------------------FSH-----------------------------
------------------------------------------------------------
-------------K----------------------------------DL----------
------------------------------------------------------------
------------------------------------------------------------
------------------------------------------------------------
------------------------------------------------------------
------------------------------------------------------------
------------------------------------------------------------
------------------------------------------------------------
------------------------------------------------------------
------------------------------------------------------------
-------------------------------------------------
>CG12219
------------------------------------------------------------
------------------------------------------------------------
------------------------------------------------------------
------------------------------------------------------------
------------------------------------------MICRLCLNALDE------
-----QSA-VLLFDGAGG-------------ASA--------------------------
---------------------PAP-----------------------------DDEDDGK
A-------------MPES------------------------------------------
---------------------------------------------------YLVQLISIH
L--YLCL----SRDD----A--ISTCICTECCSQLESFHN----FWKLVELKQ-------
--------------------------------------TTLCSQFLA-------------
------------------------------------------------------------
------------------------------------------------------------
------------------------------------------------------------
------------------------------------------------------------
------------------------------------------------------------
------------------------------------------------------------
------------------------------------------------------------
------------------------------------------------------------
----------------ID------------------------------------------
------------------------------------------------------------
------------------------------------------------------------
------------------------------------------------------------
-----------------CDVNWSEDGSETQLDA---------------------------
------------------------------------------------------------
------------------------------------------------------------
------------------------------------------------------------
------------------------------------------------------------
------------------------------------------------------------
------------------------------------------------------------
----------------------QPQLLLEPAEEPKV------------------------
------------------------------------------------------------
------------------------------------------------------------
------------------------------------------------------------
------------------------------------------------------------
---------------------------------------VTPT-----------------
------------------------------------------------------------
------------------------------------------------------------
------------------------------------------------------------
------------------------------------------------------------
------------------------------------------------------------
------------------------------------------------------------
------------------------------------------------------------
------------------------------------------------------------
------------------------------------------------------------
------------------------------------------------------------
------------------------------------------------------------
---------------------------------------------T-ANK----------
------------------------------------------------------------
------------------------FPCMF-----CEKSFKMRRYLEEHI-----------
------------------------------------A-THTG------------------
----DRP---------IACPY----C--------EMAFRCRSN-----------------
-------------------------MYTHV-KSKHTTQWLKAREERDAAKSNQNHTTPEE
TAPAVLVPVPAPAPALASAPASSASPGNTVNPAATATPASSATPTTNLAAAPLPSPPTVQ
QLPLSVIKSQPSEAMNLTITKTPPSGSRGSRNRSSRRKTHSPKKVQHTEGSDVSDEDSPQ
KRLKENELILANYNAVAAAVVAAASLTGN----------------------PPGQPDS--
------LQQ-RLCASLLQQQHQEQLFAVMSA-T---------------AAAAAAVGTSSA
TTTT--------------------------------------------------TTTTGT
MMAHPYGN----------------------------------HPPSE-----------TD
----------------------KRPAAPLQAVIHAAPVSIICPNCGELPGQNHRC-----
--LSKPKYACDV------------------CG----------------------------
--KSFKMKRY--------------------------------LEEHFAT-----------
------------------------------------------------------------
HT----------------------------------------------------------
-----------------------------GVKL---------------------------
------------------------------------------------------------
--------------------HTCAFCP---------------------------------
--------------------------------------------------TEFRSKSNMY
-----------------------------HHTKRKHKAE--------------WERS---
------------------------------------------------------------
-------------R----------------------------------ATRSAAK-----
------------------------------------------------------------
---------------------------------------------------------AGV
QEQMQHTN----------------------------------------------------
---------------PSQAQAQP-------------------------------------
------------------------------------------------------------
------------------------------------------------------------
-----------GPAAAL-------------------------------------------
------------------------------------------------------------
------------------------------------------------------------
-------------------------------------------------
>CG31365
--------MD--------------------------------------------------
------------------------------------------------------------
------------------AQPSYPDLAT--------------------------------
------------------------------------------------------------
-------------------------------------------LCRLCLKEHQD------
A--------YAIF-----------------------------------------------
--------------------------------------------------------DEDD
TQL---------------------------------------------------------
---------------------------------------------------SIPVRLMAC
V--ALDA----KATD----T--LPKRICQECRYQLEKSFL----FRQRCQWAE-------
--------------------------------------KKLRKH----------------
--------IRLLGLGKR----------------------------------SRVFSKDP-
------------------------------------------------------------
-----------------------------DDYDEDELEFEDSIAF---------------
------------------------------------------------------------
------------------------------------------------------------
------------------------------------------------------------
------------------------------------------------------------
------------------------------------------------------------
----------------IE------------------------------------------
----------------------------------------------VQDKVRKLEDEKWR
EDFKEEQAAEMHKR----------------------------------------------
-------------------LVKSRLEL---------------------------------
----RAKLTTELRKELAEEVRSEVRKELAEEVRS--------------------------
------------------------------------------------------------
------------------------------------------------------------
------------------------------------------------------------
------------------------------------------------------------
------------------------------------------------------------
------------------------------------------------------------
--------------------QVRDDLRNEVSEDIRKEQLAMLLGELEVYL----------
------------------------------------------------------------
------------------------------------------------------------
------------------------------------------------------------
------------------------------------------------------------
--------------------------TEKKAGRWESLDGSEPETKPQVKEDASPS-----
-----------RSKTKAL--------------------PKRRPSLVDANLKATE------
-------ARKDAKEEEFILGC-NTDPANNSDVNIDGLELDE-------------------
-------EVPAESGEDFREINMVGSDVVHTDNGEIYIINSASSEDQNQDSTPEFDQDNGI
TSYN------------IKEDGEIQFSGEKPEEIEDVVVFNLGEEIS-------Q------
-EQQVFSFHENVI----------------------------I-----------VEKEQND
RDE---------------------------------------------------------
-------------------------------------------------QTPL-------
---------------KRKRSSELVFKQ---------------ES----------SCPQ--
----------------------PKTGRITDTVKSF-------------------------
------------------------------QCHLC----------------PVA------
----------------FPTQKLLTRHHNTHIKGL--------------------------
-----------------------------------------------KSGKGGT------
------------------------------------------------------------
------------------------LKCPS-----CALQLSCASSLKRHM-----------
------------------------------------I-IHTG------------------
----LKP---------FKCSE----C--------ELSFSQREV-----------------
-------------------------LKRHM-DT---------------------HT----
------------------------------------------------------------
------------------------------------------------------------
---------------------------GV----------------------KRHQCPQ--
------CSS-CFAQKSNLQQHIGRV-----------------------------------
------------------------------------------------------------
------------------------------------------HMG-------N-------
----------------------SRT-----------------------------------
-------HKCHL------------------CH----------------------------
--RSFNHVSG--------------------------------LSRHLVT-----------
------------------------------------------------------------
HA----------------------------------------------------------
-----------------------------GVM----------------------------
------------------------------------------------------------
--------------------FSCKQCG---------------------------------
--------------------------------------------------RQFNDRSAVQ
-----------------------------RHVTTMHKVK---------------------
------------------------------------------------------------
-----------------------------------------------NKLTDYISETNEF
QAVA--------------------------------------------------------
------------------------------------------------------------
------------------------------------------------------------
------------------------------------------------------------
------------------------------------------------------------
------------------------------------------------------------
------------------------------------------------------------
------------------------------------------------------------
------------------------------------------------------------
-------------------------------------------------
>CG31457
--------MN--------------------------------------------------
------------------------------------------------------------
------------------------------------------------------------
------------------------------------------------------------
-------------------------------------------VCRLCLSKEPN------
---------FPVFGANG-------------------------------------------
------------------------------------------------------------
------------------------------------------------------------
---------------------------------------------------STALQIMVC
T--SLEI----EPGD----G--LPQHICTMCRLQLEEMHC----FRRRCLAAD-------
--------------------------------------RKLRRH----------------
KA----------------------------------------------------LQRQGV
KSQL--------------------------------------------------------
------------------------------------SEVEEERGSGEG------------
------------------------------------------------------------
-------CTQTG------------------------------------------------
------------------------------------------------------------
-----------------------------------C------------------------
------------------------------------------------------------
----------------AE------------------------------------------
-----------------------------------------NNAQWRQQAAQLISSEIDA
YKKELLSTCK--------------------------------------------------
------------------------------------------------------------
--------------------QAVRAEIELELRAELEEVIIPE------------------
------------------------------------------------------------
------------------------------------------------------------
------------------------------------------------------------
------------------------------------------------------------
------------------------------------------------------------
------------------------------------------------------------
---------------------AKQQLRLSVLDDVFVEL----------------------
------------------------------------------------------------
-----------------------------------------ERYFVRKRNEATYEMK---
------------------------------------------------------------
------------------------------------------------------------
------------------------------------MNLSSP------------------
------------------------------------------------------------
------------------------------------------------------------
--------LPDEQTAGF------------------YETDMGQELREQSDNS---------
---------VVELLDDEPEASRQPAATPL-------------------------------
VAVPMVEINMNDP-----------------------------------------------
------------------------------------------------------------
------------------------------------------------------------
------------------------------------------------------QLSH--
------------------------------------------------------------
------------------------------------------------------------
------------------------------------------------------------
------------------------------------------------------------
------------------------------------------------------------
----------------------------------LRNDYSKDTFLGANT-----------
------------------------------TALEDVK-----T-----------------
----PSP------------------CR------KKVRFMSPKQ-----------------
-------------------------TTDNL------------------------------
------------------------------------------------------------
------------------------------------------------------------
------------------------------------------------------------
------CRK---------------------------------------------------
------------------------------------------------------------
------------------------------------------HSS---------------
----------------------FKT-----------------------------------
------------K-----------------CS----------------------------
--SSYADFKS--------------------------------------------------
------------------------------------------------------------
------------------------------------------------------------
------------------------------------------------------------
------------------------------------------------------------
----------------------CVRCR---------------------------------
------------------------------------------------------------
------------------------------------------------------------
------------------------------------------------------------
-----------L-RGAD-------------------------------KLNNTVT-----
------------------------------------------------------------
------------------------------------------------------------
------------------------------------------------------------
------------------------------------------------------------
------------------------------------------------------------
------------------------------------------------------------
------------------------------------------------------------
------------------------------------------------------------
------------------------------------------------------------
-------------------------------------------------
>debra
--------MD--------------------------------------------------
------------------------------------------------------------
-----------------------AQFEH--------------------------------
------------------------------------------------------------
-------------------------------------------LCRICAANTKSKTN--S
V----VES-VFIFKTQ--------------------------------------------
------------------------------------------------------------
------------------------------------------------------------
---------------------------------------------------GLKDKISRH
L--YLNV----AEED----P--LPKVLCKSCYRQVEATAS----LSNIAKHTQ-------
--------------------------------------LVFRDF----------------
-------------------------------------------------L----LSTLPK
NARE-AAAAQLSV-----------------------------------------------
---------------------------PATQIPHRHDEVQAEIDE---------------
------------------------------------------------------------
------------------------------------------------------------
------------------------------------------------------------
------------------------------------------------------------
----------------------------------------------FRPIL---------
----------------LT------------------------------------------
------------------------------------------------------------
------------------------------------------------------------
------------------------------------------------------------
--------------HVPESGNTASKPQPANCLEL--------------------------
------------------------------------------------------------
------------------------------------------------------------
------------------------------------------------------------
------------------------------------------------------------
------------------------------------------------------------
------------------------------------------------------------
----------------------APKTGENYLAASSSSSSL--------------------
------------------------------------------------------------
------------------------------------------------------------
------------------------------------------------------------
------------------------------------------------------------
---------------------------------------SKPAGSVKSYLNTGRR-----
------------------------------------------------------------
------------------------------------------------------------
-------------NSVFTD--------TRYG-------SAPLSIAQRTMQ----------
----------------------------------------CLPSLVPL------------
-NTESLGSNAMRK-----------------------------------------------
------------------------------------------------------------
--------------------------------------------------SPD-------
----------------TKLSPKGVINF---------------------------IQTHGR
ITGN-------IPEVQAE--DNTGNINVTDSRNTVT------------------------
------------------------AS-VLISSNVSNPG-------------TKS------
----------QDSNLFLQKSRNLKNTLNNIKAMRT-------------------------
----GQVSLLK------------------------------------GAQNRNP----IE
---------------------------------------------DV-------------
RP----------------------LVTTT-LVPQYGGEPSVEEALPEHMIFAAPKKKRED
----EEQFLQTALPQLKKTVPSQSKTKSTKLDLTISVDSHVSPPSTSISNVKSLTDAIFL
GSVIRDPDLLMLILKALKWPVTAENCDEQMSRLKSSKFAVIMS--D-------------T
NLLQDTDLTQLLGPYLAPMLPVVQQQDQHPLSSAIGSAS-------------SNHS----
------------------------------------------------------------
------------------------------------------------------------
---------------------------SQAT----KDVLKL----ADLSSAMPYKLPPET
SVQL--VPSSPTEQEPQPVRHKKAV---------------------------------SV
PTVKR-------------------------------------------------------
------------------------------------------HQRKMRA-----------
--------------LDLPAVDKTRR-------------------------------IISL
S-TSKAAYVSNE-----------L------SNI----------NSVLF------------
--SQFESNPADAI----------------------NEALISLLKQQQQE-----------
------------------------TKDQRKTRQSCIGSDSAVNLEDIVLIDPQPPLAVDP
HNVK-------YLEDDYVSPQS----------------------------QPGSQ-----
YNFKR----------RKTDIR--------SSEP-SEVVVLDNSGSPNEKNSKEVF----P
STKQTLSRETKKSAVT-------VRK------ESLGQLKQAPTSTVPEDICDPKARAINA
K-------------------ENPEVCEPVPDN-----GGSDDIDDSKAGSVSVRKSEVKA
ALGQKLLEAIGLSQLGADAAP-------ENSRDTLRSALK----------RSIKQAQEQQ
LQLKRGNHEEPVKQLADSTTKLSAAESADEHKKAIAERELAL-------LNRGFKAGEEN
TISLKD------------------------------------------------------
---------DKWER---------------------------------TDVSSSSSRNRRG
RKSKIDSNVEDFGD-------------------------------EEKKDSRWDE-----
---------------DDDLP----------------------------------------
-----------------------------------LKAD------------TEKPSE---
-------------RNSTNA--RPTRTSKTLSKY----------------------YKG--
------------------------------------------------------------
------------------------------------------------------------
------------------------------------PTSKSH------------------
------------------------------------------------------------
----------H------------------------------SMGTRSTRQR---------
-------------------------------------------------
>CG31109
---------M--------------------------------------------------
------------------------------------------------------------
-----------------------GSIEKACISG---------------------------
------------------------------------------------------------
------------------------------------------FLCRLCSEMHRT------
-------V-IHIY-----------------------------------------------
--------------------------------------------------------SDHG
QRL---------------------------------------------------------
---------------------------------------------------CLVEKINGY
L--PITI----SPTD----P--LPKTICKSCLHRVEQHYSLLMRLTRMREERK-------
--------------------------------------FKLIKY----------------
--------------------------------------------------K---AQRNPS
ISSV--------------------------------------------------------
-------------------------------------ESEEDV-----------------
------------------------------------------------------------
------------------------------------------------------------
------------------------------------------------------------
------------------------------------------------------------
------------------------------------------------------------
----------------IN------------------------------------------
------------------------------------------------------------
------------------------------------------------------------
------------------------------------------------------------
-------------SSSVHEFPNRNEEDQA-------------------------------
------------------------------------------------------------
------------------------------------------------------------
------------------------------------------------------------
------------------------------------------------------------
------------------------------------------------------------
------------------------------------------------------------
--------------------TRRSESTSTQAETGPQTQ--ES------------------
------------------------------------------------------------
------------------------------------------------------------
------------------------------------------------------------
------------------------------------------------------------
---------------------------------------QSPKSTKTAVSTPNS------
------------------------------------------------------------
------------------------------------------------------------
-------------SESH--------------DASGAGPSNRDRKETGTGNSETGSTTREG
------------------------------------------------------------
------------------------------------------------------------
------------------------------------------------------------
------------------------------------------------------------
--------------------------------------------------------TH--
------------------------------------------------------------
------------------------------------------------------------
------------------------------------------------------------
------------------------------------------------------------
------------------------------------------------------------
------------------------------------------------------------
------------------------------------------------------------
------------------------------------------------------------
------------------------------------------------------------
------------------------------------------------------------
------------------------------------------------------------
------------------------------------------------------------
------------------------------------------------------------
------------------------------------------------------------
------------------------------------------------------------
------------------------------------------------------------
------------------------------------------------------------
------------------------------------------------------------
------------------------------------------------------------
------------------------------------------------------------
------------------------------------------------------------
------------------------------------------------------------
------------------------------------------------------------
------------------------------------------------------------
------------------------------------------------------------
------------------------------------------------------------
------------------------------------------------------------
------------------------------------------------------------
------------------------------------------------------------
------------------------------------------------------------
-------------------AD---------------------------------------
------------------------------------------------------------
------------------------------------------------------------
------------------------------------------------------------
------------------------------------------------------------
------------------------------------------------------------
-------------------------------------------------
>pad
--------MAAAGSNVR------------------------C------------------
------------------------------------------------------------
------------------------------------------------------------
------------------------------------------------------------
--------------------------------------INYYDLCRICTDSSDHK-----
---------TNIY-----------------------------------------------
--------------------------------------------------------SPEG
RAK---------------------------------------------------------
---------------------------------------------------NLSQKILEC
L--SLQI----DEKD----R--LPKVVCAQCVQLVEQIHG----LRATCRNSQ-------
--------------------------------------TMLNNC----------------
-------------LNIR---------PAPSSDKLYI---------------RDAVDETGK
SLSV-AQSAPPVPNGAQQSGNLLNSI-----------------------IQAVNM-QPQQ
QYTI----------TMD--NGVQQQQQQHQAMPEVQIKSERQTALEEFI-----------
------------------------------------------------------------
------------------------------------------------------------
------------------------------------------------------------
------------------------------------------------------------
---------------------------------------------RLKPDIKITPLGKKE
P----ISPAKPQQQHSLQSQTVTPTINPTQLQLQPQLG----------------------
---------DQLQ-------------PLW----------QQIQQLQLQQQLQQLTNQLQA
T-----------------------------------------------------------
------------------------------------------------------------
------TQYSVAQDDTSSSGDSKKPKLNFVLSSP--------------------------
-----------------------------------------TAPQF---------TTSMP
QFGGSQPQIQLQLMPG--------------------------------------------
------------------------------------------------------------
-------------------------SGGVTSAGTVPAQTQLNAAALL-------------
-----------------------------------------SSLAGPQSTTNLLSPNK--
---------------------CFLP-----ITIRDENSDQQIVAHI--------------
-------DTKNLVLPTTYQVQMKLQPQLATADGQPIMQLTPTSIPAT------------L
Q---------------------LTPQTLGNPGSAFQGTTVTQNQFLAPQQPLTQ------
-------LPNTA-----------------------------QVTSQQIIRSPHTSTTNSQ
------------------------------------------------LVIRNVTNIPPT
PTTPTSSKKAPT------------------------------------------------
----------------------------FKTPSPKQKPMPSPKSKTTVGPSSGGS-----
------------------------------------------------------------
------------------------------------------------------------
---------NGTSTNEFKR--LI------------TQTKPQPQVKQQQTAGLSASGAPTA
TSANQAAMQRLSSNTTITKVPKQPASLPAPA------PTSNPAKLP-------------M
LNKQNITISRISMQ----------------------------TAPK-------AQSKPST
TSP---------------------------------------------------------
--------------------------------------------------TPA-------
---SQPIPVSVPALS-------------------------QAQPPPL-------AAQHKK
I------------------------VRKPPENQDT-------------------------
----------------------------------------SG---------QKV------
-------------KAARPPQQILPSPQQEGQNAT--------------------------
-----------------------------------------------HSGSEAP------
------------------------------------------------------------
--------------------TTSGLICPT-----CKREFKKKEHLTQHV-----------
------------------------------------K-LHAG------------------
----LRP---------FKCSE--EGC--------DKTFSRKEH-----------------
-------------------------LSRHL-VS---------------------HS----
------------------------------------------------------------
------------------------------------------------------------
---------------------------GQ----------------------KMYTCEV--
------CKK-PFSRKDNLNKHRRI------------------------------------
------------------------------------------------------------
------------------------------------------HTQTST------------
----------------------ETL-----------------------------------
-------YCCDV------------------CN----------------------------
--KNFATKLH--------------------------------YEKHREM-----------
------------------------------------------------------------
HK----------------------------------------------------------
-----------------------------KIRP---------------------------
------------------------------------------------------------
--------------------ESAAPGA---------------------------------
--------------------------------------------------TASPAAAPAL
-----------------------------TH-VRSNGQV---------------------
-----------------------------------------------------------P
N------------KAVFEI-----------------------------KQERSAQQTQTQ
QPPAQVM--------------------------------------------HVVTTQDLA
GNTITITQAPDSN-----------------------------------------------
-----------------------------------------------------MPG----
----------------------------SLANY---------------------------
------------------------------------------------------------
------------------------------------------------------------
--VQLGFSQFQNPSASVAK-----------------------------------------
------------------------------------------------------------
------------------------------------------------------------
-------------------------------------------------
>CG30020
--------MA--------------------------------------------------
------------------------------------------------LNKR--------
------------------KSPYSDPISG--------------------------------
------------------------------------------------------------
------------------------------------AEVDYKLSCRCCLKTNVE---YVK
LDS------VSVA-----------------------------------------------
--------------------------------RSL---------------------DPAD
ATEKI-------------------------------------------------------
---------------------------------------------------PLLRCLLFC
V----------SADN--APE--LPQHICLECSKSLQVAYY----FLQNALRAH-------
-----EILCRKLCPKVS---------------------KRLNGT----------------
------------------------------------------------------LAQEQE
KPAC-AEPVQPLKTMRHEC--QVCGVVLYNRLELKQHIRQHAEGLSYNCKLCSFTSLKQR
TLFEHYV-------TMH--NMPLSQAEEYVKSKHLPAPKEEEVKAV--------------
------------------------------------------------------------
-------CTLEDMELL--------------------------------------------
-------------------------------------------IP---------------
------------------------------------------------------------
--------------------------------------------TVLRPEDYVQP----H
PH--------------ID----------------------------------N-------
---------DQLR------------------------DIDHQLAVSMDEPVPSVDSLTST
LPPMDTPNVSIGTE---------------YLVLPDGSL----------------------
---------QQVNGSG--VVIEYIDD----------------------------------
---SKPNSSSNVNVSLQNLLSSHNDPMDIDVNELIVEEMMPQ-----IRIKPKPAVIGTS
IHK--------------HKCKFCPKTFSTVARLKSHQLTHSNLPKF---FCDQCDFYSLR
SADLIQHYKMVH----------------HRVDENG----------------KTGKEQAQG
IESRVY---------------SCDMCLFE-------------------------TST---
--------------------VSQLRTHYKERHTVQPTEVQLRPSWTGEPTTTRGVAAK--
QQTPAKILNHTD----------------IPLGIKYPPGVLETQAPLPQPVVHQPMPDPMQ
QTEPMATT----------------------STTITESGDINV------------------
----VVDATPLFYAATSNSLLVTNPAPVTTVEETTGTASNHAFGIFPEISEGNLPVNEAV
Q------------------------QAPANSSSV---SVFGDMQDFIDNTDVAAIC----
------TIPADGMPVVDG-------------------------------DDIVIDNNNIS
LDF---------------------------------------------DAENLFEDFEEE
EDDTVADEEDEADNEDENDNNDAAT-----------------DQNLLLTSD---------
----------------D--------DDVDDFDDEQSKHLQKPYCIYCNKKFTSQYK----
---------------------------------------------FENHM----------
----------FVHRGLAPYRC-ELCTN----LYNMKRLLIK--HYKTVHKRMPTRDMVQA
-KGDKVSVARTNIEKLYPG--RIKNPMLMCAKC-PFECESDSEMRKHLNAHHGINDGVSE
HANEVF------------IIRKLPFECPR-----------CIRSFA--------------
-AKTTLSRHLQRSHLVDTIIEMQTPHCGEAITTTMATSSSTISEPVNSVTVDGQHNEMMQ
TDVGAEKMTEALGNGDGNEEGGTDDGTGVKAEPAVPEEELDPVTLDAATAVTTTAIAAAI
SAAAAATATSLESPVATTASSSTTLFPTPTPFDFDYDIMRDEAQQ----SSPNIHDVSKA
LSDNASSSCPI--NESYKLLSTTALET---SPAKGLRSNSRLHR----------SSIH--
------------------------------------------------------------
------------------------------ICKLC----------------NQT------
----------------FDELGKLVKHEMEL------------------------------
-----------------------------------------------HSNTERS------
----------------------RWG------------YQ---------------------
------------------------HKCAI-----CNTSYRTLTLLKFHM-----------
------------------------------------K-RHSN------------------
----RKS----------QCKL----C--------PKSFVTIAE-----------------
-------------------------LERHT-KAK--------------------HS----
------------------------------------------------------------
------------------------------------------------------------
---------------------------KD----------------------KTLRCFMDG
------CRK-TFAFKHHLIRHQKAS-----------------------------------
------------------------------------------------------------
------------------------------------------HLS---------------
----------------------TR------------------------------------
-------YICPV------------------CN----------------------------
--KEEKSNVH--------------------------------LKNHMSV-----------
------------------------------------------------------------
HK----------------------------------------------------------
-----------------------------GEIT---------------------------
------------------------------------------------------------
--------------------YKCPKCD---------------------------------
--------------------------------------------------RSYLRRGRLV
-----------------------------THALIIHDLR--------------FTTEELG
NLS-------------------------------SLATNQ---------ARPNDLKVATP
VGLL-DG------RK---------------------------------DVSGASEENGQ-
------------------------------------------------------------
------------------------------------------------------------
------------------------------------------------------------
------------------------------------------------------------
------------------------------------------------------------
------------------------------------------------------------
------------------------------------P-----------------------
------------------------------------------------------------
------------------------------------------------------------
-------------------------------------------------
>CG12942
--------MD--------------------------------------------------
------------------------------------------------------------
---------------AAVPDPALLAMNK--------------------------------
------------------------------------------------------------
--------------------------------------LNKGSKCRACLSVDRKT-----
---------VQLN-----------------------------------------------
--------------------------------------------------------AEVP
NLQKTR------------------------------------------------------
---------------------------------------------------TYAQSLKQC
T--NLDLRV-ISPGGY-----LWPMQICVRCCRALEVAMH----FVEMALESN-------
--------------------------------------LKLQAE----------------
--------AKSVKLPSPTGE----------------------------------LKRKAS
NETI--------------------------------------------------------
-------------------PWNQFSQEFEQFVEGYEGPIEENVLYMRGT-----------
--------------KV--------------------------------------------
------------------------------------------------------------
------------------------------------------------------------
------------------------------------------------------------
------------------------------------------------PR----------
----------------LD------------------------------------------
------------------------------------------------------------
------------------------------------------------------------
------------------------------------------------------------
-------------------VDASSSSETAPKEDE--------------------------
------------------------------------------------------------
------------------------------------------------------------
------------------------------------------------------------
------------------------------------------------------------
------------------------------------------------------------
------------------------------------------------------------
---------VILFDVKYDTNDLEEEDENDGSDAKNNETFFENS-----------------
------------------------------------------------------------
------ITPGESVMVVS-------------------------------VAEKAVENNNNY
------------------------------------------------NFNNKNGDVTDE
ECDLIQ------------------------------------------------------
--------------------------RALEMTLNDDGCSQSPKNEASNETQLKSN-----
------------------------------------GIEVSSPLFIKLAT----------
--------TSSTTGNIPILKC-NICQY----THTDAEQLKI--HYKSIHKISM-------
-MEDD--IIGLNKNQNFKCR-----------PCNSYETKDRSEMQKHLIDHHKIDGDFEM
YCY-------------------MQANCPA-----------CDRIFK--------------
-DQRSARKHYTRV-----------------------------HTPVQIA-----------
------------------------------------------------------------
-------------------------------------------------VSPT-------
----ESYACTA--CD-KVFNQKASLHS---------------HQ----RFCQVKDVVH--
------------------------------------------------------------
-------------------------------CSFC----------------DQQ------
----------------FNSMRKYELHLQQL------------------------------
-----------------------------------------------HAV-ETV------
------------------------------------------------------------
------------------------HECEI-----CRRSFKSAETLTMHR-----------
------------------------------------K-RHSERH----------------
----------------YQCGK----C--------SLNYVNSAE-----------------
-------------------------LRVHYERA---------------------HV----
------------------------------------------------------------
------------------------------------------------------------
---------------------------NE----------------------EPVSCLT--
------CGN-QFQNMTLLREHEQRS-----------------------------------
------------------------------------------------------------
------------------------------------------HQK---------------
----------------------SKV-----------------------------------
-------WRCEV------------------CN----------------------------
--FETKTRWR--------------------------------RRQHQYE-----------
------------------------------------------------------------
HM----------------------------------------------------------
------------------------------DYP---------------------------
------------------------------------------------------------
--------------------YKCQKCT---------------------------------
--------------------------------------------------SEFADRSKFR
-----------------------------QHSKKVHGIE--------------LSDEQLA
EMF---------------------------------------------------------
-------------R----------------------------------EKKGYTNRHDAF
NKSINSL-----------------------------------------------------
------------------------------------------------------------
----------------------------------------------------EIPGLTED
C----------------------FTELESLGVD---------------------------
------------------------------------------------------------
------------------------------------------------------------
--YDAITTDLFASSAALDNLLNLI------------P-----------------------
------------------------------------------------------------
------------------------------------------------------------
[truncated: 49,435 more chars]
