# Supplementary material for: Twenty-seven ZAD-ZNF genes of Drosophila melanogaster are orthologous to the embryo polarity determining mosquito gene cucoid
Source: PLoS One. 2023 Jan 3;18(1):e0274716. doi: 10.1371/journal.pone.0274716 (PMC9810180; doi:10.1371/journal.pone.0274716)
Supplement: S2 File — (AFA) [file pone.0274716.s004.afa]

>Dvir_Zif
MR----------------------------------------------------------
------------------------------------------------------------
------------------------------------------------------------
------------------------------------------AELG--------------
-------PNTCRVCLEPSQRLQRIDESREEGEETPNE---------------------ML
IQLLGISFSKL--NGK----EQIPDGICKPCKVELNMAF----QFREKALRKQAEIEEYC
RELGLLDEAEDYIVKEEFGAQ---------------------------------------
------------------------------------------------------------
--------------------------HHPQVEDDEMNDFVMNDNQSP------------G
EADVDDNVQSDEFLEVDGSHE------------------------------------QQE
VITDDIEYLEDNYTI-EMNPEHDEV----------------VLES--KYDDTHSYGMS--
--AGVVDIKPRRGRARPGL-----------------------------------------
-----------------NSLRTS------------------------DGTEKGGYVCDVC
GNFYEKRGRMMEHRRRHDAVCQ----YQCEL--CDAKFQVREQLRKHM-YSHTGSKPFKC
SF-CSRQFFYESVLKSHENV----------------------------------------
-----------------------HRG----------------------------IKP---
YVCKVCDKAFAYAHSLTKHELIHS-DIKL--YRCDYCQKDFRLLHHMRQHEETKCHQNAV
MLAETLKYDREEQDVELLAV----------------------------------------
------------------------------------------------------------
-----------------------------DE-----------------------------
------------------------------------------------------------
------------------------------------------------------------
------------------------------------------------------------
----------------------------------------------LKDVKL--------
------------------------------------------------------------
------------------------------------------------------------
------------------------------------------------------------
------------------------------------------------------------
------------------------------------------------------------
---------------------------------------------RLSQQHLLS
>Dme_Zif
MR----------------------------------------------------------
------------------------------------------------------------
------------------------------------------------------------
------------------------------------------VELT--------------
-------PQTCRVCLAQSERLQRLDEIREEGEESPNE---------------------ML
IQLLGVSYSNL--NDR----EHIPDGICKSCKVELNMAY----QFREKALRKQMEIEEYC
RELGLLDESDVMMIKEEDGSQ---------------------------------------
------------------------------------------------------------
-----------------------------QQCDEEM---YILEETTT------------G
EEEHQEEKGHEEYLEVDTS-D------------------------------------QQE
CIGDTIEYLEDNYTI-EMNSDQTEI----------------VLESEKQYEETPSQQLALQ
-EAAKASLKARRGRVRRGL-----------------------------------------
-----------------NSLTTS------------------------DGTEKGGYICDVC
GNFYEKRGRMMEHRRRHDGICQ----YACEL--CDAKFQVREQLRKHM-YSHTGSKPYKC
SF-CSRQFFYESVLKSHENV----------------------------------------
-----------------------HRG----------------------------IKP---
YVCKVCDKAFAYAHSLTKHELIHS-DIKL--YRCDYCNKDFRLLHHMRQHEETKLHQNAV
MLAESMKVEMVAEQGGGNE-----------------------------------------
------------------------------------------------------------
------------------------------------------------------------
------------------------------------------------------------
------------------------------------------------------------
------------------------------------------------------------
------------------------------------------------------------
------------------------------------------------------------
------------------------------------------------------------
------------------------------------------------------------
------------------------------------------------------------
------------------------------------------------------------
------------------------------------------------IRIQAH
>Dvir_Zaf1
M-----------------------------------------------------------
------------------------------------------------------------
------------------------------------------------------------
----------------------------------------EICIKW--------------
--------TLCRTCTADTS-----SQLQPLFDDAR-----------------------LA
KQLQEYAGIVA--RPE----DGLPDQICTDCIQNLQSVH----TFLTGCRRADAHLRNVV
RRTMSSG-----------------------------------------------------
----------RCFPSISLDEDTDSSSPSK------------VGKDARAP-----------
KPSISQQQKNRFKTQLVKSL-LAEQETPDPETIEAQ---QLSDEDLS-------------
----SCADNKNEMLEL---I--------AEKQTVLEKLAD-----------------TSE
KNDEDYLLVVSKCVLNLAEGEATDNEGNEYIITDVADNEE-EEDDDHDYRQHESYAAEAE
-AIEPESGAQAVKRLAVDS-------------------------QS--------------
-----------DSEGKSVLKLERLPMEQPASAVASLTVDLGA---ACEPSSFPRHSCSMC
GNSFPNQTQLKSHLRTHRNEKN----YECEL--CSKRFNAACNLTTHM-RTHTGEKPYEC
AH-CGRRFADRSTHRKHERM----------------------------------------
-----------------------HTN----------------------------ERP---
YACDICAKTFSLSTTLKAHALSHS-KEKP--HKCLTCNKGFRLPHQLKAHERTHVHRYEV
GIMLYNQDE---------------------------------------------------
------------------------------------------------------------
------------------------------------------------------------
------------------------------------------------------------
------------------------------------------------------------
------------------------------------------------------------
------------------------------------------------------------
------------------------------------------------------------
------------------------------------------------------------
------------------------------------------------------------
------------------------------------------------------------
------------------------------------------------------------
------------------------------------------------GDYSSS
>Dme_CG6808
M-----------------------------------------------------------
------------------------------------------------------------
------------------------------------------------------------
----------------------------------------EISIKW--------------
--------SMCRTCRKKGT----QSTLQSLFESNAHK-----------------------
-LLISYAGTSV--KPD----DGLPDQICTVCLMQLEEVD----RFLSACKQSDAHLRSLV
RQTLSSA-----------------------------------------------------
----------SAFETL---EDKD-------------------------------------
----QLEQKKRARKQNI---------SGRLIEENPI---NFKTQENA-------------
----LETTKDDEILPI-------------------------------------------N
KFSSDFVF-----DLNVNAENEKDIHQEDYTISDMDLDRE-ISDQNYSETYSQESSAATD
-SIQETSEDYHNLEPSADY-----------------------------------------
------------------------------------VIDLG------VACEPDKYRCKIC
SNTYRCLSQLNAHSQVHRKEKD----HQCEV--CQKTFRAACNLKTHM-RTHTGEKPYQC
CY-CSRRFADNSTHRKHERL----------------------------------------
-----------------------HTN----------------------------ERP---
YACNICGKTFSLSSSRNAHYYLHS-SEKS--HKCLMCKKEFRLKHQLTAHEKSLAHRLIA
KEYSD-------------------------------------------------------
------------------------------------------------------------
------------------------------------------------------------
------------------------------------------------------------
------------------------------------------------------------
------------------------------------------------------------
------------------------------------------------------------
------------------------------------------------------------
------------------------------------------------------------
------------------------------------------------------------
------------------------------------------------------------
------------------------------------------------------------
---------------------------------------------------VVE
>Dvir_trem
M-----------------------------------------------------------
------------------------------------------------------------
------------------------------------------------------------
--------------------------------------KTELNEKW--------------
--------IVCRVCLNNPNEG--EDILQDIFSQNAST--------------------RLD
QMLHICAGIPV--SVD----DNFPDKMCSKCVRVLRVAY----KFRLTCQRSHQHIADML
STDMDTQ------LGAGDDE--------EAEAEAIARAWEEQTNPINAQIKLERDVEDT-
--------ASEFINYVVSGDDTDAIVYD--------ATNTEDEQNAVVY--DGATVVEVA
EAEIETETD-----------------TENFAEYEEL---EVLAAESMPPSSSTEQTTRGT
RRIVWTEVPDDDVTQE--------------------------------------------
-----------------------------------------FLSSDDDSYLPEAKAQPRL
-LNRVRQPRKVQQRPKLTTSTT--------------------------------------
-----------NGEHEEKKMGRK------------------------PRDKHSNYICDVC
GNIYPSQARLTEHMKFHSGVKP----HECEI--CGRGFVQNQQLVRHM-NTHTGNRPYKC
NF-CPAAFADRSTKTKHHRI----------------------------------------
-----------------------HTK----------------------------ERP---
YECDVCLKTFTYSDNLKFHKMIHT-GEKP--HVCDLCGKGFVKAYKMRLHRVTHEKRGPW
KPVDLDMETTERIKDDMSD-----------------------------------------
------------------------------------------------------------
------------------------------------------------------------
------------------------------------------------------------
------------------------------------------------------------
------------------------------------------------------------
------------------------------------------------------------
------------------------------------------------------------
------------------------------------------------------------
------------------------------------------------------------
------------------------------------------------------------
------------------------------------------------------------
---------------------------------------------MVIGILPSA
>Dme_trem
M-----------------------------------------------------------
------------------------------------------------------------
------------------------------------------------------------
--------------------------------------KTESNEKW--------------
--------VVCRVCLNNPSEG--EELLHDIFSETAST--------------------RLD
QMLHICAGIPV--SLD----DNFPDKMCSKCVRCLRLCY----KFRLTCQRSHQHIMDML
DREASNA------NAAGEGDLLSI--AEDLSVESVLKSWEDYASQLDGGMKVEGEE-DQ-
--------QHQVITYVVEDGDTD---------------------DTNMF--DVHDPTQPV
PNEIEE--------------------AETYAEYEEY---ELLTNEN-SPEIAQEKGSTG-
TDVATEEPPEEEIAED--------------------------------------------
-----------------------------------------ILDSDEDYD--PTHAKPEK
-CDRSGRKPVAYHKNSPKV-----------------------------------------
-------------ETFKKKVGRK------------------------PRNKLSTYICDVC
GNIYPTQARLTEHMKFHSGVKP----HECEI--CGRGFVQNQQLVRHM-NTHTGNRPYKC
NY-CPAAFADRSTKTKHHRI----------------------------------------
-----------------------HTK----------------------------ERP---
YVCDVCSRTFTYSDNLKFHKMIHT-GEKP--HVCDLCGKGFVKAYKLRLHRETHNRRITW
RNDAEESTKAEDVKGETPE-----------------------------------------
------------------------------------------------------------
------------------------------------------------------------
------------------------------------------------------------
------------------------------------------------------------
------------------------------------------------------------
------------------------------------------------------------
------------------------------------------------------------
------------------------------------------------------------
------------------------------------------------------------
------------------------------------------------------------
------------------------------------------------------------
----------------------------------------------FLNELPKE
>Dvir_CG4936
M-----------------------------------------------------------
------------------------------------------------------------
------------------------------------------------------------
-----------------------------------PTTTTTTTQKW--------------
--------IVCRVCLQQPK-----ESMGSIFNDDASK--------------------DLT
NMILECGGVPI--KKF----DHYPDKICDKCLKNLHIAF----KFRRVCQRSYKHLRQFI
APVVVEQ------LSAEEDGNVLGV-ANDP-----------------AGTELSEGHALV-
-----ASEEN-------HDENEE------VKERLVHVKSEQVEEDGIIE--ELYDVYEAY
EGELVTEQP-------------AHYEEEGNGEDEDD---EMGEHSM--------------
----SGLSANIEYLDQ------------LDQDQLTESAHEDEIEV---------------
-----------------------------------------QNSSDEEFLPVKPRTISTR
-SASAGSKRRVNTRKVATGKTSFS---------------NIKRQKCSVTTTNIILN----
---------PDESITFGETTVRK----------TTGIKTKGGHKILVGDKKEFKYICDIC
GNMYPSQSRLTEHIKVHSGVKP----HECEI--CGHCFAQAQQLARHM-NTHTGNRPYKC
SY-CPAAFADLSTRNKHHRI----------------------------------------
-----------------------HTN----------------------------ERP---
YECDVCHKTFTYTNTLKFHKMIHT-GEKP--HVCEICGKGFPQAYKLRNHRITHDRRSGV
VNSNMEDLYPIYTAAKAG------------------------------------------
------------------------------------------------------------
------------------------------------------------------------
------------------------------------------------------------
------------------------------------------------------------
------------------------------------------------------------
------------------------------------------------------------
------------------------------------------------------------
------------------------------------------------------------
------------------------------------------------------------
------------------------------------------------------------
------------------------------------------------------------
---------------------------------------------------LEL
>Dme_CG4936
DSAA--------------------------------------------------------
--HA--------------------------------------------------------
------------------------------------------------------------
----------------------------------SPAAAATSTQKW--------------
--------IVCRVCLQQPK-----EPMASIFNDDSEK--------------------DLT
HMIRECGGVPI--KQF----DHYPDKICEKCFKVLKMAF----KFRETCQRSYGHLRQFV
GPVEVEQ------RPPEKKGSETAT-KLEPDVDPDEAEQEPEHDEEDEDVDLDESHYAE-
-----ADDAAETQGGVFHDEIEDGILVELEKDRIVHVKNEQVEEDGIIE--EVYDVYETY
EGDLIPDQG------------------------YDH---EMADQAL--------------
----SELSAEIEYLDQ------------VEHDQLTESAHEDDAEVD--------------
-----------------------------------------LNSTEEEFVPSKSVRASIH
-ARNA-TKRRVNPRRSATSTASVAVESSTSKTTDRGNPLKVRRGNSDSAGSKMSIK----
---------SEKDISIGEVLARK----------HSGIKTKGGHKILLGDKKEFKYICDVC
GNMYPSQSRLTEHIKVHSGVKP----HECEI--CGHCFAQAQQLARHM-NTHTGNRPYKC
SY-CPAAFADLSTRNKHHRI----------------------------------------
-----------------------HTN----------------------------ERP---
YECDVCHKTFTYTNTLKFHKMIHT-GEKP--HVCDVCGKGFPQAYKLRNHRVIHERRGQS
ARESVAGLVSYDTANIVG------------------------------------------
------------------------------------------------------------
------------------------------------------------------------
------------------------------------------------------------
------------------------------------------------------------
------------------------------------------------------------
------------------------------------------------------------
------------------------------------------------------------
------------------------------------------------------------
------------------------------------------------------------
------------------------------------------------------------
------------------------------------------------------------
---------------------------------------------------LDM
>Dvir_CG4854
M-----------------------------------------------------------
------------------------------------------------------------
------------------------------------------------------------
------------------------------------------DNTG--------------
--------PVCRICLLHPK----TETLI----PTASD---------------------FF
SQIEQCTGVLL--IQD----DRIPNKICTSCALLLRAAL----KLRSMCQQAEKQLQEVK
KEQTQQQ------MQ---------------------------------------------
------------------------------------------------------------
------------------------------------------------------------
----LDSGSETEFIES------------YDVTLETASIAG--------------------
-----------------------------------------SQGSTNGITIKPANPAP-T
-TVSAHRPKRHNR-----------------------------------------------
-----------SVAEVPATSSPE-----------------------TNKPLALTYVCNIC
NNVYTEKVKLTMHLKLHSLHKP----HECEI--CHKRFRQTPQLARHM-NSHTGLRPYKC
DY-CDASFADPSTRIKHQRI----------------------------------------
-----------------------HTN----------------------------ERP---
YKCKYCQKSFAYSNVLSVHLKIHT-GERP--FSCQFCGRRFSQAHHKNTHERSHRAHKQL
DIAVITLEE---------------------------------------------------
------------------------------------------------------------
------------------------------------------------------------
------------------------------------------------------------
------------------------------------------------------------
------------------------------------------------------------
------------------------------------------------------------
------------------------------------------------------------
------------------------------------------------------------
------------------------------------------------------------
------------------------------------------------------------
------------------------------------------------------------
-----------------------------------------------------E
>Dme_CG4854
M-----------------------------------------------------------
------------------------------------------------------------
------------------------------------------------------------
--------------------------------------HTNVDSRD--------------
--------LKCRICLVQPK----DESLM----PTEPD---------------------FP
DKIKRCTGVEL--SES----PDWPNRICTSCALLLRAAL----KLRSLCQQTEKDLKEQK
LQEINIE------IVHDEQE----------------------------------------
------------------------------------------------------------
----------------------------TKKKTESR---DLSKNEAT-------------
---GSDSELEYEYLDS------------YDVTLESSEDV---------------------
-----------------------------------------ACSADELVSIEPAISAPEE
-SVYSLSPK---------------------------------------------------
----------------PVTFEDE------------------------DSGQAASFTCNIC
NNVYSERVKLTNHMKVHSAKKP----HECEI--CHKRFRQTPQLARHM-NTHTGNRPYKC
DY-CDSRFADPSTRIKHQRI----------------------------------------
-----------------------HTN----------------------------ERP---
YKCEFCSRSFGYSNVLRVHLKTHT-GERP--FSCQYCQKSFSQLHHKNSHEKSHKRTKEV
K-----------------------------------------------------------
------------------------------------------------------------
------------------------------------------------------------
------------------------------------------------------------
------------------------------------------------------------
------------------------------------------------------------
------------------------------------------------------------
------------------------------------------------------------
------------------------------------------------------------
------------------------------------------------------------
------------------------------------------------------------
------------------------------------------------------------
------------------------------------------------------
>Dvir_CG14711
M-----------------------------------------------------------
------------------------------------------------------------
------------------------------------------------------------
------------------------------------------------------------
-----PEYMICRICLTEDMN---VDTMTPLYDEQDVQ------------------C-PLV
RKIEEIGSIKL--PPL----EDMPSLLCCSCVGSLTSAY----KFRELCQESERTFASSV
VKFFKAE------LKLEPTD----------------------------------------
------------------------------------------------------------
--------------------------DPSQIESDTV---EYIYEATNEFID---------
---PDEDIEFDAMLEER-----------LEETIEEAETDAAYDDFE-----------ATR
DLDDKNILL--------------------------------GNASDSDYDPSERLRKPKV
-RKSRHGKRGRGRPRNPTH-------------------------TVLKH-----------
-----------GQAKPAATASKS------------------------NEDTSTNIMCEIC
GNIYSKRAALNIHMRRHMSEKP----FECEI--CAKTFAGPSELNRHI-RVHTGEKPFTC
KY-CSRSFADRSSNIRHERT----------------------------------------
-----------------------HTN----------------------------ERP---
FSCGTCGKSFSYSNVLKNHMLTHT-GEKP--FLCLPCNKTFSRKHQLEQHMGTMTHQQTV
RALQTTDAVRHS------------------------------------------------
------------------------------------------------------------
------------------------------------------------------------
------------------------------------------------------------
------------------------------------------------------------
------------------------------------------------------------
------------------------------------------------------------
------------------------------------------------------------
------------------------------------------------------------
------------------------------------------------------------
------------------------------------------------------------
------------------------------------------------------------
---------------------------------------------------EIY
>Dme_CG14711
M-----------------------------------------------------------
------------------------------------------------------------
------------------------------------------------------------
------------------------------------------------------------
-----PEYMLCRICLTEDIN---SEAMAPLFDDNDAQ------------------CRELV
RKIEEVGSIKL--VPL----QNIPSMLCYSCVERLTSAH----KFRELCQESERTFATNV
VKAE---------MKSEPTD----------------------------------------
------------------------------------------------------------
--------------------------EVPHVVADNI---EYIYESANDFID---------
--GVEDDIGMENIMEEP-----------LEDGV--GETSQAYETST-----------VVD
DLDEDDLLV--------------------------------PNSTDSDYQPIERCRKAKV
-RKTRMTKRGRGRPRGASS-------------------------GHPRSFSE--------
-----------ERPPVQASFKSS------------------------PEVSSTNIMCEIC
GNIYSKRAALNIHMRRHMAEKP----FKCEI--CSKSFAGPSELNRHI-RVHTGEKPFLC
KY-CNRSFADRSSNIRHERT----------------------------------------
-----------------------HTN----------------------------ERP---
FTCSTCGKAFSYSNVLKNHMLTHT-GEKP--FLCRVCNKTFSRKHQLDQHLGTMTHQQTV
IHHKNERTGRY-------------------------------------------------
------------------------------------------------------------
------------------------------------------------------------
------------------------------------------------------------
------------------------------------------------------------
------------------------------------------------------------
------------------------------------------------------------
------------------------------------------------------------
------------------------------------------------------------
------------------------------------------------------------
------------------------------------------------------------
------------------------------------------------------------
------------------------------------------------------
>Dvir_CG4424
M-----------------------------------------------------------
------------------------------------------------------------
------------------------------------------------------------
------------------------------------ATTELLMDIA--------------
--------AVCRICLQDS-----DTHMVSIYERDEEH-----------------HGVSIC
EKIENCSGITM--VRT----SELPTRICLKCRAFLTLAH----KFRQICRHSDNFLREYI
CKELRDE------LTETLQQQVVD------------------------------------
------------------------------------------------------------
--------------------------TPSAQTYEQV---EV-------------------
-----------EVLEEG-------------------------------------------
-----------------------------------------TWCNDELIEEVPTNLVPEV
-ETNVILLP---------------------------------------------------
----------------AEETVST------------------------HASAGKPHVCDIC
GNSYPRKSTLDTHLRRHNNERP----YECEI--CQKSFHVNYQLMRHI-RQHTGARPYSC
QY-CQRSFTDRTSLVKHERT----------------------------------------
-----------------------HRN----------------------------ERP---
YACGTCGKSFTYANVLKVHYKTHT-GEKP--HICRLCNKSFARHHNLVAHLQTQQHSNDP
RTAAYLQTLKAINANGNVA-----------------------------------------
------------------------------------------------------------
------------------------------------------------------------
------------------------------------------------------------
------------------------------------------------------------
------------------------------------------------------------
------------------------------------------------------------
------------------------------------------------------------
------------------------------------------------------------
------------------------------------------------------------
------------------------------------------------------------
------------------------------------------------------------
--------------------------------------------------ADNS
>Dme_CG4424
M-----------------------------------------------------------
------------------------------------------------------------
------------------------------------------------------------
---------------------------------------EIRLNMM--------------
--------TLCRTCLQDG-----EAHMVSIFQTADDR---------------LPGGVSLC
DKIESLSGIQI--RATAKE-EVLPTRICLRCKAFLTLAH----KFRQICQRSNEFLREYV
IKDAVEQG----VVKEVVQQTRPS------------------------------------
------------------------------------------------------------
--------------------------TPPPIETEQL---EPP------------------
---------EDEVLEEG-------------------------------------------
-----------------------------------------VWSTEDPIEETPHGPAEKE
-RPTVLTVEMLPAPYPPPA-----------------------------------------
---------------STPPPAPA------------------------GAVKGKLHVCAIC
GNGYPRKSTLDTHMRRHNDERP----YECEI--CHKSFHVNYQLKRHI-RQHTGAKPYTC
QY-CQRNFADRTSLVKHERT----------------------------------------
-----------------------HRN----------------------------ERP---
YACKTCGKKFTYASVLKMHYKTHT-GEKP--HICQLCNKSFARIHNLVAHLQTQQHINDP
RLTAYLSTFKVGITV---------------------------------------------
------------------------------------------------------------
------------------------------------------------------------
------------------------------------------------------------
------------------------------------------------------------
------------------------------------------------------------
------------------------------------------------------------
------------------------------------------------------------
------------------------------------------------------------
------------------------------------------------------------
------------------------------------------------------------
------------------------------------------------------------
---------------------------------------------------ANA
>Dvir_CG9215
M-----------------------------------------------------------
----P-------------------------------------------------------
------------------------------------------------------------
---------------------------------RNLGPGSHLVDLG--------------
--------VVCLICLRA------EPGYCSIYGQDLET-----------------PHMQIV
DKIRSCSALRL--DRP--LLSQLPDKICHGCRNELSITY----RFQQKCLEAQKVFQSAA
TATVLLDV---DKLELEQTQ----------------------HLKLPPSLKIKRLDTEA-
--------ATSKVKYYNDDDDIDDDVDDDDVDTLTLIR----PDDGATT---------LV
LQDMTAVAS---------------DNEDDKMIALDV---DWSDEQTE-------------
QQRHCKSEPDLELDQE----------PEFDHEQELEQEQDEDF-----------------
-----------------------------------------KFPVEERVHSQPTPCISVN
--------------------------------------------NNNNNINN--------
-----------NSSIINIGVSSR------------------------SRRTTEPKICDIC
GNTYKYQHALNAHMRRHNNERP----YPCEV--CQKAFISNVELRRHM-RVHTGQKPYGC
HY-CERRFSDFGSSKKHERI----------------------------------------
-----------------------HTG----------------------------ERP---
YVCEVCNKGFAYAHVLSVHRRTHT-GKKQ--FQCTQCDKGFTKKCYLATHLAQHRSNQPD
VGELATATLQRLPTRKQQSRQQQQQQKQQQQQQQQLQQQQKQQQQQLQE-----------
KQQLQQQQRKQHMRY---------------------------------------------
---------------DRHDDL----ANVDDD-----------------------------
----------DDY-----DDD---------------------------------------
------------------------------------------------------------
----------------------------------------------------------PV
TVGIGAMSTLNQVGG--------------------EQAKVFEECIVNNDFMFN-------
------------------------------------------------------------
-----------------DEDADEAEQDLA------------------DYHDAELDDS---
--EFQSVQHVKVPYGL--------------VSDLLDEDDL--------------------
------------------------------------------------------------
------------------------------------------------------------
---------------------------------------------VSDTKYLME
>Dme_CG9215
M-----------------------------------------------------------
------------------------------------------------------------
------------------------------------------------------------
----------------------------------SNNLQPRVVDLG--------------
--------VACLVCLAE------EPEASSIYGHDPES-----------------PHMLIL
DKIRCCTSLQL--DSSPSQLQRWPDKICKQCHLELSVSY----RFHEKCTAVQKLFRSAS
RSTSTSA------VFAAAAAAPPAPMLVDKQQEQLKLDLEQAHVRLPATLKIRRLNVEP-
------CSSSSVSGTITTSTEPSEDVKEEKTDSLSLIP------DGAMV---------LS
LNDFQAQ-------------------DSITQQAEEK---DPKKQQ---------------
----DEDEGQAKMLEL----------DPWDDENTPEHLYEIE------------------
-----------------------------------------TPLIEESVVASPPLPLPPT
-HPANQQKKRTYRRVSPNV-------------------------KHEKLTANV-------
-----------DDDFKAGSTTKR------------------------RNCERSPKICDVC
GNTYKYQHALNAHMRRHNNERP----YSCEV--CQKAFISNVELRRHM-RVHTGQKPYSC
RH-CERRFSDFGSSKKHERI----------------------------------------
-----------------------HTG----------------------------ERP---
YVCEVCNKGFAYAHVLSAHRRTHT-GKKQ--FQCTQCDKGFTKKTYLSAHMEQHRGSGNG
EASVASSSADASSRNQNASARKESARKQQQ------------------------------
------------------------------------------------------------
------------------------------------------------------------
------------------------------------------------------------
------------------------------------------------------------
------------------------------------------------------------
---IPESFSLDSVEL--------------------EQTKVLEECIVANDFMFN-------
------------------------------------------------------------
-------------------EEDNAEQEAN------------------DREGLQHDDSYPY
VGGYQSVDSVKE---L--------------VGDLLDTEEF--------------------
------------------------------------------------------------
------------------------------------------------------------
---------------------------------------------CDESKYMIE
>Dvir_CG14710
M-----------------------------------------------------------
------------------------------------------------------------
------------------------------------------------------------
------------------------------------DAIKKTPVVA--------------
--------SQCRVCLGEYD----ESTMQTLSTENNDADNDNTDGEDEGIQSAAFDKQHLS
RSIEYCCGIRI--RRS----MQLPSLVCERCCDFVRMWF----SFRQMCLNTQVYLESLS
LHDEKPDN----QITSTSEY----------------------MEYLYETLQLQALYR-E-
--------KLESVGSPEMGSDYVVDYDDDSIVA-----------DATMPPDELDECPKHY
LPEIITELE-----------------AYEADEGEPI---EVEPALIY-------------
----ADDSQTAE----------------ADLPLKLEHCDAD-------------------
------------------------------------------YDDDNDGFLSPTPSPEPK
PTTTAKRKPGRPRKPDSEL-------------------------KSKRK-----------
-----------IKGEQLAKNEQQ------------------------TEDMPTKYMCNLC
GNVYPKKAAFTAHMMAHTDYKP----HQCEI--CCKSFRQMGELRAHI-RRHTGERPYKC
LY-CDRHFYDRSEKVRHERV----------------------------------------
-----------------------HTN----------------------------TRP---
YECKECGKTFTHTAILKNHSLVHS-GEKN--FNCNICSKSFTLLHQLKAHLQTLTHRSKE
EQAFASSSSYILSQE---------------------------------------------
------------------------------------------------------------
------------------------------------------------------------
------------------------------------------------------------
------------------------------------------------------------
------------------------------------------------------------
------------------------------------------------------------
------------------------------------------------------------
------------------------------------------------------------
------------------------------------------------------------
------------------------------------------------------------
------------------------------------------------------------
---------------------------------------------------NLE
>Dme_CG14710
M-----------------------------------------------------------
------------------------------------------------------------
------------------------------------------------------------
------------------------------------------------------------
--ASLPVILQCRICLGDFE----ESQMICLFGDKGES--------------------DLR
KKLELCCRIRV--RQS----PQLPEKACNSCCEFVQMWF----NFRQMCLNSQVYWETSS
SERPEAL-----AQASDAEY----------------------MLYLYENLHLKLGTENQ-
--------EKEEITAIEEGDEQQEDQSQEVLDF-----------NGFI------------
INESIEEDE-----------------EPNTESPEQI---LISHMDSY-------------
----VDDQQMEELIDDK-----------GELVEELSNANTFYE-----------------
-----------------------------------------VEYGDEELLMSSAPSPHPS
-FKMDKQKPGRPRKPDAEL-------------------------KFKRK-----------
-----------DINAKERGNQPKC-------------------------KEEEKFMCILC
GNVFYKKSVFTAHMMTHSEYKP----HQCEI--CNKSFRQMGELRAHI-RRHTGDRPYKC
MY-CDRHFYDRSERVRHERV----------------------------------------
-----------------------HTN----------------------------TRP---
YACQECGKTFTHTAILKNHILSHS-AQKN--YNCGICCKSFTLLHQLKAHLQTLTHRNKM
EQTIPSSPEMLES-----------------------------------------------
------------------------------------------------------------
------------------------------------------------------------
------------------------------------------------------------
------------------------------------------------------------
------------------------------------------------------------
------------------------------------------------------------
------------------------------------------------------------
------------------------------------------------------------
------------------------------------------------------------
------------------------------------------------------------
------------------------------------------------------------
------------------------------------------------------
>Dvir_Ouib
M-----------------------------------------------------------
------------------------------------------------------------
------------------------------------------------------------
-----------------------------------------LSMLV--------------
--------KMCRVCGKSNS----SEKSLNLFETKNRK---------------------LV
RHIQMLTGLWL--RDS----PDAPVSICFCCQSDLKQAM----SFRRLCIKTQKKWQPHV
EVSDNSN------LSAEPESPS--------------------------------------
------------------------------------------------------------
--------------------------PGPTIRQTDC---TVVS-----------------
--TYIDSESEEEPQQT------------VQVMLKECK--------------------SSN
NLGSTDLA---------EEHDHLDLNYIMKAST--------DIDTDDSEHISSEVNDISD
-KYE---------LPKPS------------------------------------------
-----------INTTNGCKKLLK------------------------AKQEVAIYICELC
GTHVNSKVSFDRHIRKHTGERP----FGCEA--CTARFLSAAELRAHG-LTHTGERPFPC
RY-CDRRYVSYTGRLKHERI----------------------------------------
-----------------------HTN----------------------------DRP---
FVCAECGKAFTNAYILKNHMLVHT-GERM--FRCDICQRSFQRKTHLRTHYRSNMHKQNV
EKHEDAQAESVENL----------------------------------------------
------------------------------------------------------------
------------------------------------------------------------
------------------------------------------------------------
------------------------------------------------------------
------------------------------------------------------------
------------------------------------------------------------
------------------------------------------------------------
------------------------------------------------------------
------------------------------------------------------------
------------------------------------------------------------
------------------------------------------------------------
------------------------------------------------------
>Dme_ouib
M-----------------------------------------------------------
------------------------------------------------------------
------------------------------------------------------------
--------------------------------------------LN--------------
--------IVCRVCGRQKI----CEKSLNLFDLVNRK---------------------YL
KHLHMISGLRL--VDL----DDVPGFMCLCCQAELRSAL----AFRKLCIKTQTKWLTIE
DDSSSGD------EDTN-------------------------------------------
------------------------------------------------------------
--------------------------DNSELESEKC---AFSD-----------------
----FGKKKEGELVEE----------T-FQVLIEEEP--------------------MDK
TLNRDAKAQL-------------------------------REDGIDEKCVP--------
------------------------------------------------------------
---------------SQKIIKVS------------------------TKLDDQIYICELC
GTHATSKPTFQRHMRKHRGERP----FGCKD--CDARFLSAGELRAHH-RVHTGEQPFAC
RF-CEKRYVSYMGRLIHERT----------------------------------------
-----------------------HTN----------------------------DRP---
YVCEECGKKFTTAYVLKNHMVIHT-GERN--FRCDICDRSFQRKAHLVTHTRSMMHLQNV
KKQKS-------------------------------------------------------
------------------------------------------------------------
------------------------------------------------------------
------------------------------------------------------------
------------------------------------------------------------
------------------------------------------------------------
------------------------------------------------------------
------------------------------------------------------------
------------------------------------------------------------
------------------------------------------------------------
------------------------------------------------------------
------------------------------------------------------------
------------------------------------------------------
>Dvir_CG8159
M-----------------------------------------------------------
------------------------------------------------------------
------------------------------------------------------------
--------------------------------------------LQ--------------
--------NICRICAVDTD----ASKAINLFEKSARQ---------------------LL
RQIKLLTGVFL--EVK----PNLPEVICKICLNDLDCAI----NFRKRCLRNQKRWTQKY
NGAPNPD------ATGPASTHVIC------------------------------------
------------------------------------------------------------
------------------------------VRRSAR---TRVR-----------------
--CASENEVEEAPLSP------------IEVLIKVEQ--------------------PNN
EVDEDDGI---------DHLDTETCNGNDDTTN--------VSSLEDENHVSPMETKLRR
------------------------------------------------------------
-----------QLPKCTASKQPR------------------------AKQKLPVFFCDQC
GNNVTGKSAFDRHLRKHSGIRP----FQCEQ--CSARFLSAGELKGHQ-VMHTGDRKFPC
RY-CDRTYVNYSGRLRHERT----------------------------------------
-----------------------HTN----------------------------ERP---
FVCSHCGKAFTNSYILKNHNLVHT-GERL--FRCDLCERSFSRPTHLKTHYRSNTHKQNV
EKSCVAQPKADAIILPQST--------GESQGVVVVT-----------------------
---------------------VGV------------------------------------
------------------------------------------------------------
------------------------------------------------------------
------------------------------------------------------------
------------------------------------------------------------
------------------------------------------------------------
------------------------------------------------------------
---------------P--------------------------------------------
------------------------------------------------------------
------------------------------------------------------------
------------------------------------------------------------
---------------------------------------------------LER
>Dme_CG8159
M-----------------------------------------------------------
------------------------------------------------------------
------------------------------------------------------------
--------------------------------------------LQ--------------
--------NVCRVCASSTD----NSKSLKLFNSGACK---------------------VL
QQINLLTGVLL--QCE----PGLPDWMCETCQTDLKSAI----SFRDRCLRSQKIFEESL
VRNEEDT-----------------------------------------------------
------------------------------------------------------------
--------------------------FRSSVRRSAR---SQRQ-----------------
---RHEDTAPKTPASP------------LEVMIKLES--------------------LSN
GDEEDDGI---------DHLD--SCNEADMELAI----KAMSSSTEDDGTTSPVRLKRTR
-R----------------------------------------------------------
-----------RGLKKGGKGENR------------------------TKVTLPVFFCDQC
GNNITGKSSFDRHLRKHSGIRP----FQCEL--CPARFLSSGELKGHQ-VMHTGDRKFQC
RY-CDRTYVNYSGRLRHERT----------------------------------------
-----------------------HTN----------------------------DRP---
FICAQCGKSFTNSYILKNHMLIHT-GERL--FRCELCHRSFARPTHLKTHFRSNTHKHNL
EKSMADAGGVQLSPSQSADQVKFVTEKEPEAEADAFT-----------------------
---------------------IEV------------------------------------
------------------------------------------------------------
------------------------------------------------------------
------------------------------------------------------------
----------------------------------------------------------PL
------------------------------------------------------------
------------------------------------------------------------
---------------PAEQEQDESL-----------------------------------
----------------------------------------GL------------------
-----------------------------------AALE---------------------
------------------------------------------------------------
---------------------------------------------TSTLMYSTN
>Dvir_M1BP
M-----------------------------------------------------------
------------------------------------------------------------
------------------------------------------------------------
-------------------------------------AKVPNKWLK--------------
--------NTCRVCGKYAS----FKKSFKIFDKANKK---------------------LL
GNIETLTGLRL--ESY----LCLPELMCECCNIELTSAV----RFRDRCISAQRELLAGL
TKQQQEG------IPEKYKALIMG----------------------NEALTPSADDQET-
----------EGDSEPETEVEREIEPSYQHADD---------------------------
-DELVKLLP-------------ESSGTVTKVKYEIG---PDMTDFIE-------------
----ADEDDNDSLVEE----------TQYECLMADDDGNI-----------------VKI
E-NMSNQLIVPD------------------------PTEVYLYDSDDEVAVLDNVLDDEY
-EHEN-AVKKSSLPPKP-------------------------------------------
---------------KIKPEDPR------------------------RRGAGGVYICEQC
GNHIKGRMAFELHCRRHRGEKD----FQCEI--CDKCFCTTSELKRHM-RKHTGERPFAC
QY-CGRCFSDYTTRVKHERT----------------------------------------
-----------------------HTN----------------------------ERP---
YVCGTCGKAFTTGYILKNHMLTHS-GLRS--YRCELCDKSFMLPTHLSTHMRTGVHKRTL
EKYQMKQQMQHDPALQLKL--------EMDEESLHIQD------TELREAIRFCDRVVAA
QQQLLSALSEEELKHVSKEYRVAVMEYAGNSSQKLINARHFESQPETAAASEPEPDEELI
IKVQQDEDEIIIEEHSQHGDLIEYDINIDDDLVREVDEAQHARTLPETIKNPLDEHPSAL
VSDANENSATEDYILPDKDSDEECAVLDRVLNDEIAMQSVGRKKRGRKRVGSLIFVCDEC
GNHISGRMAFELHCRRHRGDKQFQCDVCQDRFCTSSELKRHMRRHTGERPFACQYCGRCF
TDYSTRLKHERTHTNERPYVCTSCGKAFTTAYILKNHMLIHSGERAFRTAVASYKFVYPL
FVALNQFFILLELYLYKRTMLKNMCRVCGRYAAVKESLRIFD----NKDVLWSIQVLTGL
TLENAKCLPDLICICCQTELREAIGFSDRVIAAQKQLLTALAEEELKNVSEEYRIAVMEL
ASNSCEKPFNINNSGPLSESDEESILKPQLEAGEMNIEKHRGQDELLEYDIIIDDEAVI-
--EEAEVQEIRALESMENLTDEHQCPIANEAGDIATTEDYILNDKAWNEACVVSSRELSK
EIAAPKIEIKKKRARKGLGNVIFVCDECGIHISGRMAFELHCRRHRGDKQFPCEVCQDRF
CTSSELKSHMRRHTGERPFACQYCERSFADNSSRIKHQRTHTNERPYACTSCGKAFTAPY
ILKNHMLIHSGERAFSCEPCNKTFRRHTHLVTHFRSSAHKRKRERQNKEIKNTS
>Dme_M1BP
M-----------------------------------------------------------
------------------------------------------------------------
------------------------------------------------------------
-------------------------------------SKSALKHLK--------------
--------STCRVCAKYAS----NKRSPKLFERSNTK---------------------MI
DNIEALTGLRL--ENY----GCLPDQICECCSMELASAV----KLRERCIAAQRELLLGL
TEEQRQG------ISAFYRAAVMG----------------------EDIV----------
-------------QTVKTPDDDEVYATYQ-------------------------------
--EIVLEEP-------------KEEIDDTKVEYDNT---YYEVAEGH-------------
----AGEDDAASLIEE----------ADYDSIMAEDEEQQ-----------------QTL
ELDEDTELIVGD------------------------VNDAYVYDSDDEVAVLDNVLDDEY
-EHENIVVKKCSLPPKP-------------------------------------------
---------------KVRSDDAR------------------------RRGTGGVYICEQC
GNHIKGRMAFELHCRRHRGDKQ----FGCEL--CQSRFCTTSELKRHM-RKHTGERPFAC
KY-CGRCFTDYTTRVKHERT----------------------------------------
-----------------------HTN----------------------------ERP---
YVCGTCGKAFTTGYILKNHMLIHS-GERA--YRCELCDKSFMLPTHLSTHFRSGVHKRHL
EKAEMKQVLEQEQKRELKE---------EEEDSLHI------------------------
------------------------------------------------------------
------------------------------------------------------------
------------------------------------------------------------
------------------------------------------------------------
------------------------------------------------------------
------------------------------------------------------------
------------------------------------------------------------
------------------------------------------------------------
------------------------------------------------------------
------------------------------------------------------------
------------------------------------------------------------
------------------------------------------------------
>Dme_ranshi
M-----------------------------------------------------------
------------------------------------------------------------
------------------------------------------------------------
------------------------------------------------------------
------EGKVCRTCGKRTN----AERSLNIFEKRNQT---------------------TL
EHIKLLTGAVL--KNC----STLPNRLCASCQTCLQQAI----SFRERCLEVQRELLHSQ
DDEDFLR------ICQESPKSVL-------------------------------------
------------------------------------------------------------
--------------------------EQEELELDLA---EISIEVER-------------
----LDDLNEGPIQSSGFK---------VEDIL------------------------NES
KINEDEPNNEDDIDY--------------------SEMDYLIYESDTEVDAKQELKSDSE
------------------------------------------------------------
-------------NPKKRRNRRN------------------------PRDSNRTFFCEEC
GNHIKDRISFILHCKRHRGVKE----FGCEF--CEDRFCTPAELKRHI-RKHTGEKPFKC
RH-CSRSFSDYSTRLKHERT----------------------------------------
-----------------------HTN----------------------------ERP---
FVCKECNNAFTTSYILKNHMLVHT-GEKA--FRCDLCDKLFSRYTHLTTHYRSNAHRRNM
QKADTIFDK---------------------------------------------------
------------------------------------------------------------
------------------------------------------------------------
------------------------------------------------------------
------------------------------------------------------------
------------------------------------------------------------
------------------------------------------------------------
------------------------------------------------------------
---------------P--------------------------------------------
------------------------------------------------------------
------------------------------------------------------------
------------------------------------------------------------
------------------------------------------------------
>Dme_nom
M-----------------------------------------------------------
------------------------------------------------------------
------------------------------------------------------------
--------------------------------------------LI--------------
--------NVCRVCGRSRL----CPKAVELFKPGRQD---------------------IL
RRIQLITGILL--QQI----PNAPDMVCFCCQTDLQSAM----IFRRQCILQQKKWVPLL
QSDKVGA-----S-----------------------------------------------
------------------------------------------------------------
--------------------------EEKKVEPNDP---STKKKTTK-------------
----RRRGRPRMPLEI------------VDIVVTNES---------------------KA
SAGESVGGD--------------------------------EFDQPVEISNEPDATDSDV
-NLEEIDLPDEDGLESDH------------------------------------------
-----------------------------------------------DLPNVQIHKCDTC
GIIKNNKSSLVRHQFEHNGIRP----YPCKE--CPKTFLVASELKAHNLTHHTLEPPFAC
RY-CDRRYFSVVGRKKHERV----------------------------------------
-----------------------HTN----------------------------ERP---
FVCDQCGKAFTRTCILKAHMAVHQ-VVRK--YSCDVCDRSFSLKKHLATHFISNTHKRNA
EAVTSSSEYMSMLSFESDE--------TWSQGT---------------------------
------------------------------------------------------------
------------------------------------------------------------
------------------------------------------------------------
------------------------------------------------------------
------------------------------------------------------------
------------------------------------------------------------
------------------------------------------------------------
---------------PLTTSIDEDLVQS--------------------------------
------------------------------------------------------------
------------------------------------------------------------
------------------------------------------------------------
---------------------------------------------QFDLLCQEV
>Dvir_CG31441
M-----------------------------------------------------------
------------------------------------------------------------
------------------------------------------------------------
------------------------------------------NDLR--------------
--------TLCRTCGTTIN----KELDTRLFEEFSYH---------------------LV
TLIEDITDMMI--EDD----NSLPEYICISCKSILDQIV----KFRASCLDTHRKLLAEK
IKIINST------AD---------------------------------------------
------------------------------------------------------------
--------------------------METVLDLDKI---SVI------------------
------------------------------------------------------------
---------------------------------------------EDSYNSHDELQQAKI
-KESETPIQSTPLFE---------------------------------------------
-----------CRKINKAQKSKD------------------------RRTKTKTWICEQC
GGEFRCSTYLKLHMLRHTGTKE----FECDI--CKSRYYTKNEMQRHK-ILHTNARPYSC
RF-CNKTFRGTSSKAVHERT----------------------------------------
-----------------------HTN----------------------------ERP---
FACQYCDKTFTSTSVRKMHERVHV-NHRN--YHCEPCDQWFLRPSHLLLHQRTKLHKSKT
NS----------------------------------------------------------
------------------------------------------------------------
------------------------------------------------------------
------------------------------------------------------------
------------------------------------------------------------
------------------------------------------------------------
------------------------------------------------------------
------------------------------------------------------------
------------------------------------------------------------
------------------------------------------------------------
------------------------------------------------------------
------------------------------------------------------------
-----------------------------------------------------D
>Dme_CG31441
M-----------------------------------------------------------
------------------------------------------------------------
------------------------------------------------------------
------------------------------------------SELR--------------
--------SICRTCGKNVTN--LQGRATKLFNKSNYH---------------------FI
SILENITDMYL--EFD----TTLPHLICQCCKVQLDRIL----TFRNKCLEVHKSFMAAN
RKLLRKK------AI---------------------------------------------
------------------------------------------------------------
--------------------------VDEELDKPDV---EKLQQDLW-------------
--DHTDQEMCVAMADT------------------------------------------AG
LLRED------------------------------------HNDNEKAKDAEDATQNEKN
-QEEQVQVQTEEVEHCQEQL------------------------HNMSI-----------
-----------ISKGVSARVPKR------------------------TKRNSKSWFCDQC
GGVFKSSTYLKLHLQRHSGHKP----FACDI--CQAKYYTDNEMRRHR-ILHTDARPYAC
RF-CSKTYRGCSSKVVHERT----------------------------------------
-----------------------HTN----------------------------ERP---
FQCQHCDKAFTSTSTRQKHEMLHT-NQRK--YHCEICDQWFLRSSHLTLHQSTKLHQRRA
ESARIV------------------------------------------------------
------------------------------------------------------------
------------------------------------------------------------
------------------------------------------------------------
------------------------------------------------------------
------------------------------------------------------------
------------------------------------------------------------
------------------------------------------------------------
------------------------------------------------------------
------------------------------------------------------------
------------------------------------------------------------
------------------------------------------------------------
------------------------------------------------------
>Dvir_CG18764
M-----------------------------------------------------------
------------------------------------------------------------
------------------------------------------------------------
------------------------------------------------------------
-------TLKCRTCATVIY----NINAKNLFERENSD---------------------IL
MNIEMVAGTAL--VSS----PELPSHICACCLLDLKQAVYHIKVFRERCIKTQEQLLSTR
IRVEPFSE----GDSEFVYEFNSY-----------------DTIKLENNINVEKVSVKSN
------------------------------------------------------------
----------------------RSKDDSEDEEAELM---EFHENEED-------------
----SSNEMEASFVEGF-----------TEDTHSL----------------------ITG
AFSSNSQG---------TNEEFRESADQDLNQYV----SYIDISTSPSFRKSKTRSFANV
-LIKHPETSESANKETCKEKTN---------------GSSLETKTHKVKKTYLSW-----
-----------KNLTEEQIIERR------------------------RQQRRRDCICDQC
GRHFTDQSNFKLHLLRHTGVKN----FKCKE--CSRLFYTEHLLQLHERTVHRGERPYAC
KY-CDKTFNSSTTRVIHERS----------------------------------------
-----------------------HTN----------------------------VRP---
YSCEYCDKSFISTSALKRHDLTHN-GVRS--FYCKICDKTFQRNTHLKAHLRSKLHALRE
TNISLLREFE--------------------------------------------------
------------------------------------------------------------
------------------------------------------------------------
------------------------------------------------------------
------------------------------------------------------------
------------------------------------------------------------
------------------------------------------------------------
------------------------------------------------------------
------------------------------------------------------------
------------------------------------------------------------
------------------------------------------------------------
------------------------------------------------------------
------------------------------------------------------
>Dme_CG18764
M-----------------------------------------------------------
------------------------------------------------------------
------------------------------------------------------------
------------------------------------------------------------
-------ALQCRTCGSIIY----NKMPKNLFHIENEK---------------------ML
QDINLVTGTTL--HND----PELPSSICACCTLDLNQAI----LFRERCILTQKQLVHRR
RSPEAKE------PAEDVEEMASP----------------------PDCLNDPFGE----
------------------------------------------------------------
--------------------------VDEYIVESPE---EVLDHDSD-------------
---AHHDLDEDNYIDS------------VEDVDALQD--------------------MAE
VAEEDSQDVESLIS--SVQKELESICNDD------------SNSDNNDYMEPQNGSYFNE
-TINEYEVSSNPNTPLPESKSA------------AGRSTKPATTKPKRKKQYVTW-----
-----------KNMTEEQIIERK------------------------RLQRKRECVCEQC
GRQFTDQSNFKLHMLRHTGNKN----FACQQ--CGKRFYTDHLMTLHQRIIHQGEKPYDC
RF-CTKSFHNSNTRLIHERT----------------------------------------
-----------------------HTN----------------------------AKP---
YSCHHCDKCFKSASGRKRHELIHT-GVRA--FACTICKQSFQRNTHLKAHLRSKFHTAKA
KTIGAEV-----------------------------------------------------
------------------------------------------------------------
------------------------------------------------------------
------------------------------------------------------------
------------------------------------------------------------
------------------------------------------------------------
------------------------------------------------------------
------------------------------------------------------------
------------------------------------------------------------
------------------------------------------------------------
------------------------------------------------------------
------------------------------------------------------------
---------------------------------------------------LQL
>Dvir_CG1792
M-----------------------------------------------------------
------------------------------------------------------------
------------------------------------------------------------
------------------------------------------------------------
-------STRCRTCGKIIY----CLNSKNLFQQPDNI---------------------ML
HQIAALTGIFL--PEH----MEFPEHICGPCEVALREAI----VFRERIIKTQQLLLNSN
NIADAFQ-----------------------------------------------------
------------------------------------------------------------
-------------------------------KIDKA---EVDKLDKL-------------
----ERDGEEVELFNT------------YEDITEYEC--------------------EEY
ESSEDVGE---------ANEDYSANDQSDESVQ--------TTKTDEPALEPP----ANV
-PASMPNTPRRPGRPPSKL------------------YATVNFATNARNTPRINW-----
-----------SKLSEDEIVALK------------------------RERRKRDCICELC
GRHFTCPSNFKVHLLRHTGVKN----FSCKQ--CPLKFYTPHLLRRHE-LAHLCEKPYPC
QY-CGQTFADHSGRIQHERNR---------------------------------------
-----------------------HTN----------------------------YRP---
YKCTKCDKAFVVSNKLKRHMLSHS-GVRS--FHCEICKVSFMRRPHLNAHYRSKGHEQNA
QNYADLANNVDIDIEN--------------------------------------------
------------------------------------------------------------
------------------------------------------------------------
------------------------------------------------------------
------------------------------------------------------------
------------------------------------------------------------
------------------------------------------------------------
------------------------------------------------------------
------------------------------------------------------------
------------------------------------------------------------
------------------------------------------------------------
------------------------------------------------------------
---------------------------------------------------VLQ
>Dme_CG1792
M-----------------------------------------------------------
------------------------------------------------------------
------------------------------------------------------------
------------------------------------------------------------
------PNRNCRTCGLFIF----CSTPSNLFEEPNSV---------------------ML
HQIEVLTGLFLLGGPG----NELPPFICSPCELDLQTAI----AFRERVIRTQKTLQESP
NLGNAEL-----------------------------------------------------
------------------------------------------------------------
------------------------------IESFAV---GVEKEIQY-------------
----AEEVTEIEVIDL----------LPEEHLLE--------------------------
-----------------------------------------ETEEPYEICEQNEQPQVKV
-PAQEKKL-RRSTKTTPTV------------------FTSVKFADNSQAT-RTQW-----
-----------SRLTEDEVVALK------------------------RERRKRDCICEQC
GRHFTCPSNFKLHLLRHTGVKS----FACDQ--CSQQFYTATLLRRHQ-ELHAGNALFQC
RY-CEATYSNASGRIQHERMR---------------------------------------
-----------------------HTN----------------------------VKP---
FTCKECNKSFAMSGKLRTHMLSHT-GVRA--FHCDSCQVSFVRRSHLTSHYRSKGHAHTS
SAQAALDNPVELDVKASNGMQTGAKD----------------------------------
------------------------------------------------------------
------------------------------------------------------------
------------------------------------------------------------
------------------------------------------------------------
------------------------------------------------------------
------------------------------------------------------------
------------------------------------------------------------
------------------------------------------------------------
------------------------------------------------------------
------------------------------------------------------------
------------------------------------------------------------
---------------------------------------------EALLGKSGS
>Dvir_Odj_3
M-----------------------------------------------------------
------------------------------------------------------------
------------------------------------------------------------
------------------------------------------------------------
-----STLVLCRTCGEKIY----NLNAKNLFDRESYE---------------------ML
DKIEILTGIRL--DDD----EDMPKHICACCYLDLNHSI----AFRERCIKIQQLLQSGV
EANAAAP----------------------------------------DPLNTAQG-----
------------------------------------------------------------
---------------------------------------SVTPTPTK-------------
----SKKQSQQKVVRA---LTEPCHTSPQNHIVRARSPNPQLS--------------FNT
RMRDSSGQLRRRVIILGRTHETHPAAERDKTQNIL------SHAKASSVDKSNRIAMVEA
------QQSASEDYDSAAS-----------------------------------------
-----------DGFRSKVKCNAR------------------------QTGISKTYVCDQC
GKCFTDSSNLKVHILRHTGVKN----FECEE--CNTKYFTRHLLNLHIRVRHQGEMPYAC
KY-CDQRFFTSTSRCRHERVK---------------------------------------
-----------------------HTR----------------------------KLT---
YACRLCGKTYLTKSCLNKHEFLHT-GERP--YRCEICNVGFPRNTNLKIHYRSKQHQKRA
AEALDKQFNIIEAISDVET-----------------------------------------
------------------------------------------------------------
------------------------------------------------------------
------------------------------------------------------------
------------------------------------------------------------
------------------------------------------------------------
------------------------------------------------DI----------
------------------------------------------------------------
------------------------------------------------------------
------------------------------------------------------------
------------------------------------------------------------
------------------------------------------------------------
---------------------------------------------DSIIEDFDV
>Dvir_Odj_2
M-----------------------------------------------------------
------------------------------------------------------------
------------------------------------------------------------
------------------------------------------------------------
-------SIQCRTCAAKIF----NPNAKNLFEQDDNE---------------------IL
LNIETLTGIRL--NED----QHMPKHICTCCHLDLYHSI----AFRERCLKTEHYLQSAN
QKATKSD-----------------------------------------PLNTAQTEVGS-
--------TS--------------------------------------------------
--------------------------ETPSQPFAAI---KISPSENQ-------------
----ILHTADTEALSQ---------NPPQHRILRARKPNCNTR--------------TEK
RIKE-----RRKYSYVRNFAKTSPVSNAEHCQEAE-SFKTSPHSSPSNCEQSPSRAKEES
-NELKATFDQTEEFHEAGLE-----------------GSPAKVSSVAESLPAQDN-----
-----------SIATKKDKPALK------------------------PPGDPKVYICDLC
GHQSTSPKNLDIHILRHKGEKN----FECEE--CGAKHYSKYLLQLHIRVKHQGEMPFVC
RF-CDQRFYSGSTRTRHEQVR---------------------------------------
-----------------------HIR----------------------------SWS---
YECKICGKKYNTKSCLNKHEFLHS-GLRP--YRCELCNVAFPRKPGLRIHCRTKQHQKRA
SEALNSQLDGIKDIAVPDG-----------------------------------------
------------------------------------------------------------
------------------------------------------------------------
------------------------------------------------------------
------------------------------------------------------------
------------------------------------------------------------
------------------------------------------------TIVF--------
------------------------------------------------------------
---------------P--------------------------------------------
------------------------------------------------------------
------------------------------------------------------------
------------------------------------------------------------
---------------------------------------------DSIIVELDV
>Dvir_Odj_1
M-----------------------------------------------------------
------------------------------------------------------------
------------------------------------------------------------
------------------------------------------------------------
-------SIHCRTCREPIF----NLKPRNIFSHENED---------------------IR
HNILAITGIKL--FYD----PCLPSHICSCCYLDLNHSM----AFRERCLESEKQLATVK
KEGATRT------KAFPVHS------------------------RQIDPL----------
------------------------------------------------------------
--------------------------DDQDLSEDAI---KFKHEFND-------------
----TVDNPENSTISNR-----------KEDKIEMEGRHKPSSSSHLSPRVRLVRCRDPS
TPRQTANHPAKSVHTNPPKNGMHPLE---------------SASGSRYMTVRPTASIAPR
-PSKRIIKPGVQQKYQPAP-----------------------------------------
-----------HHDEVSKLNRIR------------------------LPPEEKKYVCDKC
GWVFRDLSNLKDHALRHSGVKK----FECQD--CGSKFFTRPLLLLHIRVHHKGEKPFVC
KY-CGMGFRNSPSRCRHERKY---------------------------------------
-----------------------HAN----------------------------ELP---
FECNLCTRTFISRISLEKHKLVHITGEET--YSCKTCNKSFKGAQYLRNHYLTKFHLKRV
NQMVKDDFDDTEMTSVSDE-----------------------------------------
------------------------------------------------------------
------------------------------------------------------------
------------------------------------------------------------
------------------------------------------------------------
------------------------------------------------------------
----------------------------------------------EIDFDF--------
------------------------------------------------------------
---------------P--------------------------------------------
------------------------------------------------------------
------------------------------------------------------------
------------------------------------------------------------
---------------------------------------------DSIIEEIDE
>Dme_odj
M-----------------------------------------------------------
------------------------------------------------------------
------------------------------------------------------------
------------------------------------------------------------
-------STECRICGERIF----TPHPKNIFEKRNHR---------------------IR
MAIEQITGLEI--VLE----NMLPQHICACCLLDLTQAV----AFRQRCLETHANLHQRI
SSKAGVA------SKGSPEVSPVL------------------------------------
------------------------------------------------------------
--------------------------SDPLLKREVL------------------------
-DDTVDTEDDKELLDD-----------------------------------------DKD
LMDDDKDFLEDEKPI-LRYPPAKKIR---------------IEDQNFPNRQSPRVRVKRL
-RVPVVEKADSPPPPPREH-----------------------------------------
-----------VRKPRKRRPKPK------------------------VDRSIKRYVCDQC
GWSFNDHSNMKDHKLRHFEEK-----FSCDE--CGRKFYTMPLLRLHIRVHHKGEKPYVC
KF-CGMGFANSPSRCRHERQM---------------------------------------
-----------------------HAN----------------------------ELV---
HPCKICGKRFNSEKGRLKHEEGHK-SDQPDVHICLTCNKEFKEAQFLHRHYSTKYHRKRV
NLLVNGPKEEFQSEVDPAEFPGYMEEGQAEMEDNQA------------------------
------------------------------------------------------------
------------------------------------------------------------
------------------------------------------------------------
------------------------------------------------------------
------------------------------------------------------------
----------------------------------------------ELDVMLD-------
------------------------------------------------------------
-------------------NIDEEQYE--------------------DHEVLQDEDA---
-----------------------------------NFEDF--------------------
------------------------------------EYE---------------------
------------------------------------------------------------
-------------------------------------------EAIPDGEELYT
>Dme_CG17802
M-----------------------------------------------------------
------------------------------------------------------------
------------------------------------------------------------
------------------------------------------------------------
-------TPQCRLCGDLIY----TQNPVNIFDE-NSK---------------------MV
RQIALVTGLWL--TDH----SKMPRNMCSCCLLSLKSAI----AFRQACIKTNNRLTIQR
RSVEAKD----------------------------DGCWADPLSDAHEGLKINDAEVEQ-
----------EVLYEVSYADNEG-------------------------------------
---------------------LEEDHDLYKKEEEES---EVNENKEFEDIACE-------
-IPFSKEDDEQEQQQE------------YEDMVDKKTGHDDGEESQ--------EC-EES
QPDEEESQ---------QNEEDEEESQEDDDE---------LWQNEDGDSDTDADSMSDI
-EATSRQSALDEDKKPRRK-------------------------YTKRSSPKNDD-----
-----------TDFLKPAKKKRK------------------------TYISQKVHICDHC
GKKFTDKGNFNLHVLRHSGVKP----FECPE--CGQKEFNRYILNIHIRVKHRGEKPYAC
QF-CDERFVHSTMRSRHENRV---------------------------------------
-----------------------HRN----------------------------KKTPKN
FKCNYCDKRYESNYQRAKHEVVHT-GERN--FHCEVCKVSFTRNSNLKTHYRSRQHQNKL
IAMSAKSEIDSKNK----------------------------------------------
------------------------------------------------------------
------------------------------------------------------------
------------------------------------------------------------
------------------------------------------------------------
------------------------------------------------------------
------------------------------------------------------------
------------------------------------------------------------
------------------------------------------------------------
------------------------------------------------------------
------------------------------------------------------------
------------------------------------------------------------
------------------------------------------------------
>Dme_CG6813
M-----------------------------------------------------------
------------------------------------------------------------
------------------------------------------------------------
------------------------------------------------------------
------RILNCRICSR-------SDAPIDLFGPGNGH---------------------LV
RQIHSITGVEL--SCK----KEISGQMCTTCLDNLQAAI----KFRQRCIIAEKQNLERI
ECDSKDC-----------------------------------------------------
------------------------------------------------------------
--------------------------STDPIIYEDI------------------------
----DDNQIESELDES-------------------------------------ILC----
----------------------------------------------PEVKDLPMPSAEKV
------------------------------------------------------------
------------SAPTSLNHQKS------------------------IGGGTGPYVCPDC
GRIINNKSNFQEHTLRHTGIKN----FHCVFLNCERSFATRKELTSHT-RIHTGEQPYVC
VY-CPRRFSSSGARQEHHRR----------------------------------------
-----------------------HRN----------------------------ERR---
YECDTCKKSFVSSGCLRKHKMIHV-DARN--HYCYVCQKHFKRISHLMTHLSSNIHKRKE
EKLTELA-----------------------------------------------------
------------------------------------------------------------
------------------------------------------------------------
------------------------------------------------------------
------------------------------------------------------------
------------------------------------------------------------
------------------------------------------------------------
------------------------------------------------------------
------------------------------------------------------------
------------------------------------------------------------
------------------------------------------------------------
------------------------------------------------------------
---------------------------------------------------IEQ
>Dme_CG17801
M-----------------------------------------------------------
------------------------------------------------------------
------------------------------------------------------------
----------------------------------------------F-------------
---EMKKPSQCHLCASCFC----HLNPTIIF------------------------CLEVL
AKIKDLTGIWL--EQN----ERQPRHICPSCLNDLNTSI----KLKKRIQRVHNEATLRR
ESGLDED------LESTVSD----------------------------------------
------------------------------------------------------------
---------------------IEPEGDSSDLESEES---YDSEN----------------
--YPFDKKAEESDIDLNL----------AHEDRRNEPHNPYDSETPL-------------
-----------------------------------------IFKHKNPLIETPSFANENL
PNKVDAKSPKKGNFIQIGTDLR-----------LLTTYPSIKVVKPLALAPE--------
-----------DVAAENVPPAKR------------------------TARKMQSLVCPKC
GRVFKTPYNLKTHMVRHTGEKN----FPCTF--CDKRFVTKYLARLHERVRHMGEQPFEC
NF-CSATFFTSTAKSSHERIR---------------------------------------
-----------------------HIR----------------------------DLR---
YQCDQCTKRFNTKTCLNKHKFLHS-GLKP--FDCVICQINFARKATLRSHFDSVAHQKRA
SAILESEEH---------------------------------------------------
------------------------------------------------------------
------------------------------------------------------------
------------------------------------------------------------
------------------------------------------------------------
------------------------------------------------------------
------------------------------------------------------------
------------------------------------------------------------
------------------------------------------------------------
------------------------------------------------------------
------------------------------------------------------------
------------------------------------------------------------
------------------------------------------------------
>Dme_CG17806
M-----------------------------------------------------------
------------------------------------------------------------
------------------------------------------------------------
------------------------------------------------------------
-------TTLCRTCGQE------AEHAKSLFDKEARD---------------------VL
SNILKLTGFWL--RNQ----PGVPTRICLSCLLDLNDAI----AFRERCIRTNSSWFEKQ
GKQEDSD------TETAREG---------------------GNNRLESRVDVMPISIAQP
QRRRILPQRSKKVDGVPLKTVET-------------------------------PIYPLV
VPEIPPADLVD-------PLRCE---DPIQVKSEPQ---LSSDYPVE-------------
--SMNHEEPASEMPQV---MKE--EPRTLQVIGEVQKNRR--------------------
-----------------------------------------KPRSKGCLEECPGKDMAKI
-ENIDSTTNKTKEEK---------------------------------------------
----------YATRNKWGAAKRA------------------------YALEHRLYFCDQC
GKTFSEKGNFNVHLRRHKGTKE----FQCQE--CDRMEFTQHLLNLHVRIKHRGELPYVC
KY-CGKRFDNCLKRLNHERN----------------------------------------
-----------------------HKESP-------------------------VHRP---
HVCSTCQKAFKTSTALKDHIVVHT-GEQP--FHCELCQTFFNRRNALATHYKSKHHRLKV
EEQSKMPKMDATVQ----------------------------------------------
------------------------------------------------------------
------------------------------------------------------------
------------------------------------------------------------
------------------------------------------------------------
------------------------------------------------------------
------------------------------------------------------------
------------------------------------------------------------
------------------------------------------------------------
------------------------------------------------------------
------------------------------------------------------------
------------------------------------------------------------
---------------------------------------------------ADG
>Dvir_CG31388
M---IRSRGIHRKKCLRFKNEDKFRLIAAVRVRRLLWDLKDSEHNDLISIKAAWQSVGAE
LRRDPQECKVAWRSLRQSYRYHCKTAYTRIGEDYEGETDPLETPHIQWE-FADD-----M
AFLQDLTRKR----------NPSSDSVLLDDTITMNTELDDYTEYTDAEYLDSAYEIHNN
DANDNDADIDD--NNDDVEDDANVVSLTRASKF-AYKIKHPKSQRQ--------------
--------VVCRTCAQTID----PRTAENLFKPENYQ---------------------LL
CQIKALTDLIL--KQD----EEFSDLICGDCQHSLEIAF----KFRRVCIESQTQALIKV
QVKDEEI-----------EQ--------------------DTMSYSESTMPHSPTN----
------------------------------------------------------------
--------------------------SELLIEEERL---EEIDN----------------
----SDDEKYYEAVDV------------QPLVSTPSPP----------------------
-----------------------------------------SPTSKKKIKREPRNHKYQC
-HQCGLTFTSQDLLKMHMHQSH----DMQLHTRFVCKHCGHDFKYSAPLVEHLKSIGVYF
GYKCEECGQKFHSRHFLKKHKRR------------------------VHGQADQHICHMC
GKNFTTGFNLRNHIVRHSGTRP----HKCKL--CSAAFSTTAELNNHQ-RTHDNVRPYPC
RYACGKSFRHCSNRSTHERV----------------------------------------
-----------------------HMAGS--------------------------LRP---
FQCDYCEKTFVTKGDCRSHQMVHT-MSRD--FSCDICEQSFKLQKHYLQHLTTKSHKKVE
EHMKALKQTE--------------------------------------------------
------------------------------------------------------------
------------------------------------------------------------
------------------------------------------------------------
------------------------------------------------------------
------------------------------------------------------------
------------------------------------------------------------
------------------------------------------------------------
------------------------------------------------------------
------------------------------------------------------------
------------------------------------------------------------
------------------------------------------------------------
---------------------------------------------------SVA
>Dme_CG31388
M-----------------------------------------------------------
------------------------------------------------------------
------------------------------------------------------------
------------------------------------------------------------
-------RYICRTCSRMAD----PAVAKNLFDPSSSS---------------------VL
RQIETLTNLQL--KED----GKLPRFMCQDCQHDLQIAI----DFRRVCIEAQELLELQL
RQVEKEEE----AFESLA----------------------------EQWLDDCPDELSN-
------------LSPVLQLNDR--------------------------------------
--------------------------MDFIFDPEPQ---DKNTDELA-------------
---SIKTTTTTEYMNA------------YQSVASPQSSPELSTDSQL----------SNE
HFDMGLSPE--------------------------------SEPESEAIDNRDTSSSHTC
-SKCGLEFENVDELKLHKYHLH----DIPPDTKFVCDHCDEGFRSAAALTRHCNMINLPL
THSCTKCKSQFHNHILLETHKQR-----------------------CLRPPASQHVCHIC
GKHLTTAFNLKNHLVRHAGTRR----HKCDQ--CSASFYTAAELCSHQ-KTHTTERPYIC
RYNCGKTFRFCSARSMHERV----------------------------------------
-----------------------HMDAS--------------------------KRI---
YQCEYCPKSYVTPSECRTHQKYHN-LTRD--HGCEICRISFKTAKHYRSHLKSNAHKTLE
ARAKAAASPNSRGRN---------------------------------------------
------------------------------------------------------------
------------------------------------------------------------
------------------------------------------------------------
------------------------------------------------------------
------------------------------------------------------------
------------------------------------------------------------
------------------------------------------------------------
------------------------------------------------------------
------------------------------------------------------------
------------------------------------------------------------
------------------------------------------------------------
--------------------------------------------------CSTN
>Dvir_CG14667
M-----------------------------------------------------------
------------------------------------------------------------
------------------------------------------------------------
--------------------------------------DNEESNLH--------------
--------EVCRVCANKIKD---KKRQRHIFNYLRGK---------------------LL
QNLKLITGVEL--SMN----EGLPKFICDRCYSELDLAI----KFRERCIFSQKYLEEML
TKVRKDF------VVNTAEREL--------------------------------------
------------------------------------------------------------
--------------------------YEDLIDEEQL---EYIDEDVQ-------------
--FLEDNDVGNLFDDI--------------------------------------------
------------------------------------SAEITEDEVEETGHVEENAEEDQS
-RSE--------------------------------------------------------
-----------KRHWVLLEDKRP------------------------AKRLRHFFICEEC
GEYFKNEYDYNEHKEGHLENKESKRFFPCYK--CPATFKTRIALKLHRREEHSGERNFKC
AT-CGETFLEHNAKQRHEKA----------------------------------------
-----------------------HIN----------------------------ERP---
YPCLECDKIFTSVSELRAHSTIHE--MRK--FRCEPCNMDFTMRKHLVAHSNTYPHKRTV
QQMQDEIDMLYGETE---------------------------------------------
------------------------------------------------------------
------------------------------------------------------------
------------------------------------------------------------
------------------------------------------------------------
------------------------------------------------------------
------------------------------------------------------------
------------------------------------------------------------
------------------------------------------------------------
------------------------------------------------------------
------------------------------------------------------------
------------------------------------------------------------
---------------------------------------------------EET
>Dme_CG14667
M-----------------------------------------------------------
------------------------------------------------------------
------------------------------------------------------------
-------------------------------------------NLA--------------
--------DVCRICANKIMG---HQRDRNIFIHMRGK---------------------YL
GQLKLITGVEL--TRN----QGLPEIVCERCFSELDLAT----KFRERCIFSQKYLLDII
KKTSDQST----VHVELSSEPL--------------------------------------
------------------------------------------------------------
--------------------------DEQLIDADQL---ETHYDDDQ-------------
--YVCYQGTKEEHQDL--------------------------------------------
--------------------------------------EEIELDDDPSAAVIAAAEAAAE
-AAQ--------------------------------------------------------
-----------QEDLQEQEMERA------------------------AKRRSNFFICDEC
GTLFHDAFLYTEHLNGHQNRRDMNQFFPCPE--CPQTFNKKALLKQHRTQVHLINRRFQC
TI-CHEAFASLGAKLRHDKA----------------------------------------
-----------------------HKN----------------------------ERP---
YPCLECGMIFSSVSELQNHFSTHSKQIRK--FRCEPCNMDFITRRGLVAHTKTAPHKRLA
KYMQDEFDFIE-------------------------------------------------
------------------------------------------------------------
------------------------------------------------------------
------------------------------------------------------------
------------------------------------------------------------
------------------------------------------------------------
------------------------------------------------------------
------------------------------------------------------------
------------------------------------------------------------
------------------------------------------------------------
------------------------------------------------------------
------------------------------------------------------------
---------------------------------------------------LAT
>Dvir_CG6689
MKCAVQN-------CANK---------FKSRQKH-------SQQLSFFSFP---------
--KNPEILK-KWVSFCRKYNKEKLKA-------------PLKS-VICNEHFKEEDIQGAL
QFQMGLCSKRTLRPGAVPCINKNDESAV----ERERSEKRKNKKLV-AELLEEAAAREAA
EASGAIVIAPDFIRNTGIVSVPDFVSATGNAFIPFTPTPSESDPLAEERAEFDLCTKGSD
NNERLTDQIRCRTCCRLFVV---DENTKDLCDEQNAV---------------------ML
YHIEVITGIWV--QCK----EGMSPYMCSGCVNNLRTAI----DFRETCIRAELQLTGGD
VDEFPAV------IKENGRE----------------------------ILNAQ-------
------------------------------------------------------------
-------------------------------DTELV---QICENDAK-DDFVS-------
-VFPAEEQNSQTTVIEPLSLAAG-QQVNLTIRPSAADPNSIALGAQI----------YED
LLNEYRGKDKLP-----------------------------RPRQRKATNQRPNAARNRK
-RKPREPKPKRPKR----------------------------------------------
-----------TKEEKNRIRREQ------------------------IRAMPLNHVCDQC
GASFRVRCNLTIHMLRHTRTKN----YPCSE--CPKKFYDAYMRNIHIRVRHRGELPFEC
NY-CRKAFGSSNTRYLHEKKVHGASPRIHRNVNRLNKRIELSDEQQEKQTPNEQDQKEIV
RHFCSYCDKSYATKYALNWHNNLHIGAKPFKCKFCDMSFADPQSKKKHEMKHDSKRP---
FECDICLKGFYVRSKLKEHERIHT-GERP--YRCDVCNAFFRYKFNLYSHQFSKMHKENL
QKLTKIEIVD--------------------------------------------------
------------------------------------------------------------
------------------------------------------------------------
------------------------------------------------------------
------------------------------------------------------------
------------------------------------------------------------
------------------------------------------------------------
------------------------------------------------------------
------------------------------------------------------------
------------------------------------------------------------
------------------------------------------------------------
------------------------------------------------------------
---------------------------------------------------DSN
>Dme_CG6689
MRCAVPN-------CRNF---------SDCRSKR---NAAQQQRLGFFRFP---------
--KCPDTFK-AWLAFC-GYTEESLK---------------LKNPCICIEHFKDEDIEGSL
KFEMGLAKKRTLRPGAVPCVNKSQESGS-DRARKERSQRRRNQELV-AELLAEEEAK---
------------------LIHPEATSFEQDSVYLSETVTMELDPLSGE------------
--EKLEELQKCRTCYNDFTA---DFRAKDLFDPANSV---------------------LL
FHIEVISGVWI--SHK----PDEPRLMCPACKSALDQAI----DFREMCISTELKLSQAK
PSTDEVQ------IEAENEN----------------------------PISSD-------
------------------------------------------------------------
--------------------------HDLISDTENT---NVEEIEDAGGDHVE-------
DEATSDDQTSQEAVDE------------VAESPAAQDPLSVALGAKI----------FKE
LLDQYTGKEKA------------------------------RLRKGAPIASKPKAKE---
-KAAGEQKPKRSANPK--------------------------------------------
-----------TKEERNLIRRAQ------------------------LRAKPPNFVCDQC
GQAFRMSHNLRIHMLRHTRTKN----YQCTE--CPKTFYDAYMRNMHIRIRHRGETPFAC
GF-CSETFAYPGARQKHESEVHNAAPRL--IVKRINP----------KPMPKP---RESV
RYQCKLCQKHYASKYALGWHIKSHTDANAYKCQRCSKSYSDPNKLKRHEMTHE-KRP---
LQCDVCLKGFYQRTRLREHELIHT-GERP--YWCEVCNVNFRYKYNMKSHANSKMHQDNA
RKLGVVQIV---------------------------------------------------
------------------------------------------------------------
------------------------------------------------------------
------------------------------------------------------------
------------------------------------------------------------
------------------------------------------------------------
------------------------------------------------------------
------------------------------------------------------------
------------------------------------------------------------
------------------------------------------------------------
------------------------------------------------------------
------------------------------------------------------------
---------------------------------------------------ATE
>Dme_CG17803
M-----------------------------RSSR---TASDS------------------
----------KWVRQS--------------------------------------------
--------------------NDNKD--------TMRSSRQVNKKLV-KLFLAEADDSDAT
CTTSTALD-----------------TTTADSAFFDSDFEEESTGLQE------------C
DP---PPASKCRTCFRIISR---HEDAQDLYDRVNIA---------------------LL
HHIKVITGVWI--QQGV---KELPHHICSTCQETVNKSM----EFRAKCQQVDKKLRQTT
EKYNIQI------CDEEMES------------------------ELENVLYEESAQQAKG
V-VGLEDFSSELLPDSEGVLDE--------------------------------------
--------------------------DDFPLDAEPTQ-FSLSEDELDLDRDTEK------
DFALEQNKSCNEIISIRKC-------KTKEEIGKVDHGAKV----------------YKV
VLGEYNSL---------------------------------KETAPKYSLSLPKKPQLRV
------------------------------------------------------------
-----------SPEEKNRRRRER------------------------IQAKPLNYVCDKC
GHTFRQRSQLQMHLLRHNRAKN----FECPE--CPKKFYDLYTRNIHVRALHKGEHPFPC
NH-CNESFANASSRHRHERDVHGAG-------NRIRT----------RVKSKE---EGSS
RHYCTQCTKSYTSKKGLVLHMNFHNGSRPFQCKICQMKFADPSAMKRHQALHD-KFP---
IRCDICLKGFLLRSQLTKHQDVHT-GMHP--HRCEICDVHYRHRYNLNKHKNTDLHRDNM
QKAIKEEVNGLQQAFKDID-----------------------------------------
------------------------------------------------------------
------------------------------------------------------------
------------------------------------------------------------
------------------------------------------------------------
------------------------------------------------------------
-----------------------------------------------KEMDFESQT----
------------------------------------------------------------
---------------PMQPNAQEVRARTQ------------------D------------
------------------------------------------------------------
------------------------------------------------------------
------------------------------------------------------------
---------------------------------------------EKTQTIEYI
>Dvir_CG4820
M-----------------------------------------------------------
------------------------------------------------------------
------------------------------------------------------------
-------------------------------------------KME--------------
--------DFCRTCGKTVN----ADSCINIFSPMGRR---------------------LL
HCVRTITNCWL--ENV----AGFPIYMCEDCQTLVKKVN----SFRKRCSKIEAFLVKRK
AKLSTNN------ISPPTSDQAKI----------------------SDPLRIEEP-----
------------------------------------------------------------
--------------------------VDIKVEPTPV---QQQQ-----------------
----IDNDVNNQLQED------------FEETSESDYGDPPDSDGY-----------ADI
SFDEDIEEPPSD------------------------SFTHAATQAEPELQPKSPAHIDPH
-RKPKMGSRKYTMRVGKRT-------------------------MYIKLTN---------
-----------DKQPKRIVDRER------------------------QWASARPCICEHC
GRQFKDGSNLNVHLLRHTGTKN----YECPE--CNEKCYTLHLLRRHQ-LKHT-EGPYEC
TF-CGLQYSTNSSRVRHERE----------------------------------------
------------------------------------------------------------
----ACKKGRAPQS---KTELIKR-GERT--FHCDVCDLWFLRAGNLTQHINSSNHIANA
RIKNKKLQLKQKKSLNMN------------------------------------------
------------------------------------------------------------
------------------------------------------------------------
------------------------------------------------------------
------------------------------------------------------------
------------------------------------------------------------
------------------------------------------------------------
------------------------------------------------------------
------------------------------------------------------------
------------------------------------------------------------
------------------------------------------------------------
------------------------------------------------------------
---------------------------------------------------PIS
>Dme_CG4820
M-----------------------------------------------------------
------------------------------------------------------------
------------------------------------------------------------
------------------------------------------------------------
-------KEFCRTCGKTVV----ADECLQIFTPAGRK---------------------LL
QCVRSITNCWL--QNV----QDLPNHICTDCQVLLSQVQ----KFRRRCAKIEKYFARRR
RRMNLGE-------APAAMEQLRV-----------------QQAAAPDPLGIDELMSA--
------------------------------------------------------------
--------------------------SDIKIEPIQL---Q--------------------
----MEEDPQAPYPEN------------QLEQALS-YGNAP-------------------
--GEDILPLPED---------------------------YGEAQTEVATTTNEPAQRRSK
-NTAKIKSKKHTMRVGRKL-------------------------IHVKVID---------
-----------DKQPKRIVDR--------------------------NGPSAKPCICEHC
GRQFKDTSNLHVHLLRHTGTKP----FECDQ--CHQKCYTLHLLRRHQ-LKHT-EGPYAC
TF-CGLEYSTNSSRVRHERE----------------------------------------
------------------------------------------------------------
----ACKKGRAPQS---KWEIIKK-GERT--FHCEVCDLWFLRAGNFTQHINSSSHIENE
RRKKRKSNPTA-------------------------------------------------
------------------------------------------------------------
------------------------------------------------------------
------------------------------------------------------------
------------------------------------------------------------
------------------------------------------------------------
------------------------------------------------------------
------------------------------------------------------------
------------------------------------------------------------
------------------------------------------------------------
------------------------------------------------------------
------------------------------------------------------------
---------------------------------------------------INS
